# Supplementary material for: Factors affecting feeding choices in infants and toddlers in northern Jordan: A cross-sectional study
Source: PLoS One. 2026 Apr 24;21(4):e0347995. doi: 10.1371/journal.pone.0347995 (PMC13108729; doi:10.1371/journal.pone.0347995)
Supplement: S1 File — (XLSX) [file pone.0347995.s001.xlsx]

## Sheet: Sheet
Mother_AgeGroup	Child_Age_Cat	Infant_Sex	Pre_full	Mother_Education	Father_EmploymentStatus	Father_Education	Mother_WorkingHours_Category	Living_Place	Accommodation_Type	Family_Monthly_Income_JD	Contraceptive_Use	Feeding_Type_0_6m	Reason_Used_Formula	Maternal_Contraindication_to_Breastfeeding	Received_Breastfeeding_Counseling	Breastfeeding_Duration_Category	Weaning_Age_Category	Feeds_Per_Day	Birthweight_Category	Hospital_Visits_Count	Hospital_Visit_Cause
25-35	12-17 months	Female	1	Bachelor Degree	Military sector	Tawjihi	0	Detached house	Own	<400	Yes	Mixed	Extra assistance	No	No	0-6 months	Less than 6 months	More than 10	1	1-5	GI causes
25-35	12-17 months	Male	0	Tawjihi	Public sector	Tawjihi	0	Detached house	Own	<400	Yes	Mixed	Extra assistance	No	No	7-12 months	6-12 months	3-6	0	1-5	GI causes
25-35	12-17 months	Female	1	Tawjihi	Military sector	Uneducated	0	Detached house	Rent	<400	No	Mixed	Extra assistance	No	Yes	7-12 months	6-12 months	3-6	1	1-5	GI causes
25-35	18-24 months	Male	1	Tawjihi	Does not work	Tawjihi	0	Detached house	Own	<400	Yes	Mixed	Extra assistance	No	Yes	0-6 months	6-12 months	3-6	1	1-5	GI causes
>35	6-11 months	Female	1	Tawjihi	Private sector	Tawjihi	0	Detached house	Own	<400	Yes	Mixed	Extra assistance	No	No	0-6 months	Less than 6 months	7-10	1	1-5	GI causes
>35	12-17 months	Female	1	Less than that	Military sector	Tawjihi	0	House of family (husband/wife)	Own	<400	No	Mixed	Mother causes	Yes	Yes	0-6 months	Less than 6 months	3-6	0	1-5	GI causes
<25	12-17 months	Male	1	Less than that	Private sector	Tawjihi	0	Detached house	Rent	>1000	No	Artificial feeding	Mother causes	Yes	Yes	N/A	Less than 6 months	3-6	1	1-5	GI causes
<25	12-17 months	Male	1	Tawjihi	Private sector	Tawjihi	0	Detached house	Rent	<400	Yes	Breast feeding	N/A	No	No	More than 12 months	6-12 months	3-6	1	1-5	GI causes
>35	18-24 months	Female	1	Bachelor Degree	Private sector	Tawjihi	0	Detached house	Rent	400-700	Yes	Mixed	Extra assistance	No	Yes	7-12 months	Less than 6 months	More than 10	1	1-5	GI causes
<25	12-17 months	Male	1	Bachelor Degree	Military sector	Tawjihi	1-8	House of family (husband/wife)	Own	400-700	No	Mixed	Extra assistance	No	No	More than 12 months	6-12 months	3-6	1	1-5	GI causes
>35	18-24 months	Female	1	Bachelor Degree	Military sector	Tawjihi	0	Detached house	Own	<400	No	Mixed	Extra assistance	No	No	More than 12 months	6-12 months	7-10	1	1-5	GI causes
25-35	12-17 months	Male	0	Bachelor Degree	Private sector	Tawjihi	0	Detached house	Own	<400	Yes	Breast feeding	N/A	No	Yes	0-6 months	6-12 months	3-6	0	1-5	GI causes
>35	12-17 months	Male	0	Tawjihi	Military sector	Tawjihi	>8	House of family (husband/wife)	Rent	400-700	No	Breast feeding	N/A	No	No	More than 12 months	6-12 months	3-6	1	1-5	GI causes
25-35	12-17 months	Female	1	Tawjihi	Military sector	Tawjihi	0	Detached house	Own	<400	Yes	Breast feeding	N/A	No	Yes	More than 12 months	6-12 months	3-6	1	1-5	GI causes
<25	6-11 months	Male	1	Bachelor Degree	Public sector	Bachelor Degree	0	Detached house	Own	400-700	No	Breast feeding	N/A	No	No	0-6 months	6-12 months	3-6	1	1-5	GI causes
25-35	12-17 months	Male	1	Bachelor Degree	Military sector	Tawjihi	1-8	House of family (husband/wife)	Own	400-700	No	Breast feeding	N/A	No	No	More than 12 months	6-12 months	7-10	1	1-5	GI causes
<25	12-17 months	Male	1	Tawjihi	Private sector	Tawjihi	0	House of family (husband/wife)	Own	<400	No	Breast feeding	N/A	No	Yes	7-12 months	More than 12 months	7-10	1	1-5	GI causes
25-35	6-11 months	Male	1	Bachelor Degree	Private sector	Bachelor Degree	0	Detached house	Own	400-700	Yes	Mixed	Extra assistance	Yes	No	0-6 months	Less than 6 months	More than 10	1	1-5	GI causes
25-35	6-11 months	Male	1	Tawjihi	Does not work	Uneducated	0	Detached house	Rent	<400	Yes	Artificial feeding	Extra assistance	No	No	N/A	Less than 6 months	7-10	2	1-5	GI causes
>35	12-17 months	Male	1	Bachelor Degree	Public sector	Bachelor Degree	0	Detached house	Own	400-700	Yes	Mixed	No specific reason	No	Yes	0-6 months	6-12 months	3-6	1	1-5	GI causes
25-35	12-17 months	Male	0	Bachelor Degree	Public sector	Bachelor Degree	0	Detached house	Own	400-700	Yes	Mixed	Extra assistance	No	No	0-6 months	6-12 months	More than 10	0	1-5	GI causes
25-35	12-17 months	Female	1	Bachelor Degree	Private sector	Bachelor Degree	0	Detached house	Own	700-1000	No	Artificial feeding	Extra assistance	No	Yes	N/A	Less than 6 months	3-6	1	6-10	GI causes
25-35	6-11 months	Female	1	Less than that	Private sector	Uneducated	0	House of family (husband/wife)	Rent	<400	Yes	Mixed	Extra assistance	No	Yes	0-6 months	Less than 6 months	3-6	1	1-5	GI causes
25-35	12-17 months	Male	1	Less than that	Military sector	Uneducated	0	Detached house	Rent	<400	No	Mixed	Extra assistance	No	No	0-6 months	6-12 months	3-6	1	1-5	GI causes
>35	18-24 months	Male	1	Tawjihi	Military sector	Tawjihi	0	Detached house	Rent	400-700	No	Mixed	Extra assistance	No	Yes	More than 12 months	Less than 6 months	More than 10	1	1-5	GI causes
25-35	12-17 months	Female	0	Bachelor Degree	Private sector	Bachelor Degree	0	Detached house	Rent	<400	No	Mixed	Extra assistance	No	No	0-6 months	Less than 6 months	3-6	1	1-5	GI causes
25-35	6-11 months	Male	0	Tawjihi	Private sector	Tawjihi	0	Detached house	Rent	<400	No	Mixed	Extra assistance	No	No	0-6 months	Less than 6 months	3-6	1	1-5	GI causes
>35	6-11 months	Male	1	Tawjihi	Private sector	Bachelor Degree	0	Detached house	Rent	<400	No	Mixed	Extra assistance	No	No	0-6 months	Less than 6 months	3-6	1	1-5	GI causes
25-35	6-11 months	Female	0	Bachelor Degree	Private sector	Bachelor Degree	0	Detached house	Rent	<400	No	Mixed	Extra assistance	No	No	0-6 months	Less than 6 months	3-6	1	1-5	GI causes
25-35	6-11 months	Male	1	Tawjihi	Private sector	Uneducated	0	Detached house	Own	<400	Yes	Mixed	Extra assistance	No	Yes	0-6 months	Less than 6 months	7-10	1	1-5	GI causes
>35	18-24 months	Male	1	Bachelor Degree	Private sector	Bachelor Degree	>8	Detached house	Own	>1000	No	Mixed	Mother causes	No	No	0-6 months	Less than 6 months	3-6	0	1-5	GI causes
>35	18-24 months	Female	0	Less than that	Private sector	Tawjihi	0	Detached house	Own	<400	No	Breast feeding	N/A	No	No	0-6 months	Less than 6 months	3-6	0	More than 10	GI causes
25-35	12-17 months	Female	1	Less than that	Private sector	Uneducated	0	Detached house	Rent	<400	Yes	Artificial feeding	No specific reason	No	No	N/A	6-12 months	3-6	0	1-5	GI causes
>35	12-17 months	Female	0	Tawjihi	Private sector	Tawjihi	0	Detached house	Own	<400	Yes	Mixed	Extra assistance	No	No	More than 12 months	6-12 months	3-6	1	1-5	GI causes
25-35	12-17 months	Female	0	Bachelor Degree	Military sector	Tawjihi	0	Detached house	Own	<400	Yes	Artificial feeding	Mother causes	Yes	Yes	N/A	6-12 months	3-6	0	1-5	GI causes
>35	18-24 months	Male	1	Tawjihi	Private sector	Bachelor Degree	0	Detached house	Own	400-700	Yes	Mixed	Mother causes	Yes	No	0-6 months	6-12 months	3-6	1	1-5	GI causes
>35	18-24 months	Male	1	Postgraduate	Private sector	Bachelor Degree	1-8	Detached house	Own	>1000	Yes	Mixed	Mother causes	No	Yes	More than 12 months	6-12 months	3-6	1	1-5	GI causes
25-35	18-24 months	Male	0	Bachelor Degree	Military sector	Tawjihi	1-8	Detached house	Rent	400-700	Yes	Artificial feeding	Mother causes	No	Yes	N/A	6-12 months	3-6	1	1-5	GI causes
25-35	6-11 months	Male	0	Bachelor Degree	Private sector	Bachelor Degree	0	Detached house	Rent	>1000	No	Artificial feeding	Extra assistance	No	Yes	N/A	Less than 6 months	7-10	1	1-5	Others
25-35	12-17 months	Female	0	Bachelor Degree	Private sector	Bachelor Degree	0	Detached house	Own	<400	No	Mixed	Mother causes	Yes	No	7-12 months	Less than 6 months	3-6	0	1-5	Others
25-35	6-11 months	Female	0	Bachelor Degree	Private sector	Bachelor Degree	1-8	Detached house	Own	<400	Yes	Mixed	Mother causes	No	Yes	0-6 months	6-12 months	3-6	1	1-5	Others
>35	12-17 months	Female	1	Bachelor Degree	Private sector	Tawjihi	1-8	Detached house	Rent	700-1000	No	Mixed	Mother causes	No	Yes	0-6 months	6-12 months	3-6	1	1-5	Others
>35	18-24 months	Male	1	Bachelor Degree	Military sector	Bachelor Degree	1-8	Detached house	Own	700-1000	Yes	Mixed	Mother causes	No	No	0-6 months	6-12 months	3-6	1	1-5	Others
25-35	18-24 months	Male	0	Tawjihi	Private sector	Tawjihi	0	Detached house	Own	<400	Yes	Mixed	No specific reason	No	No	7-12 months	6-12 months	3-6	1	1-5	Others
>35	18-24 months	Male	0	Postgraduate	Public sector	Postgraduate	1-8	Detached house	Rent	700-1000	No	Artificial feeding	No specific reason	Yes	Yes	N/A	6-12 months	3-6	1	1-5	Others
>35	6-11 months	Male	0	Bachelor Degree	Military sector	Bachelor Degree	0	Detached house	Own	<400	No	Artificial feeding	Extra assistance	No	No	N/A	Less than 6 months	7-10	0	1-5	Others
>35	18-24 months	Male	0	Tawjihi	Private sector	Tawjihi	0	House of family (husband/wife)	Own	<400	No	Mixed	Extra assistance	No	Yes	7-12 months	6-12 months	7-10	0	1-5	Others
>35	12-17 months	Male	0	Bachelor Degree	Military sector	Tawjihi	0	Detached house	Own	400-700	No	Mixed	Extra assistance	No	No	7-12 months	6-12 months	7-10	0	1-5	Others
25-35	12-17 months	Male	1	Bachelor Degree	Public sector	Bachelor Degree	0	Detached house	Own	<400	No	Artificial feeding	Extra assistance	No	No	N/A	Less than 6 months	7-10	1	1-5	Others
25-35	18-24 months	Male	1	Less than that	Military sector	Uneducated	0	House of family (husband/wife)	Own	<400	No	Artificial feeding	Extra assistance	No	No	N/A	6-12 months	3-6	1	1-5	Others
>35	18-24 months	Male	1	Bachelor Degree	Private sector	Bachelor Degree	0	House of family (husband/wife)	Own	700-1000	No	Breast feeding	N/A	No	No	More than 12 months	Less than 6 months	3-6	1	1-5	Others
25-35	12-17 months	Male	1	Bachelor Degree	Public sector	Bachelor Degree	0	Detached house	Rent	<400	No	Mixed	Extra assistance	No	Yes	0-6 months	Less than 6 months	3-6	1	1-5	Others
25-35	6-11 months	Female	0	Bachelor Degree	Military sector	Bachelor Degree	0	Detached house	Rent	400-700	No	Artificial feeding	Extra assistance	No	No	N/A	Less than 6 months	More than 10	1	1-5	Others
25-35	6-11 months	Male	1	Tawjihi	Military sector	Tawjihi	0	Detached house	Own	<400	No	Mixed	Extra assistance	No	No	0-6 months	Less than 6 months	7-10	1	1-5	Others
25-35	12-17 months	Male	0	Tawjihi	Private sector	Tawjihi	0	House of family (husband/wife)	Rent	<400	No	Mixed	Extra assistance	No	Yes	0-6 months	Less than 6 months	7-10	1	1-5	Others
<25	12-17 months	Male	1	Tawjihi	Private sector	Bachelor Degree	0	House of family (husband/wife)	Own	<400	No	Mixed	Extra assistance	No	No	7-12 months	6-12 months	3-6	1	1-5	Others
25-35	12-17 months	Female	1	Less than that	Private sector	Tawjihi	0	House of family (husband/wife)	Own	<400	Yes	Mixed	Extra assistance	No	Yes	7-12 months	6-12 months	More than 10	1	1-5	Others
<25	6-11 months	Male	1	Tawjihi	Public sector	Bachelor Degree	>8	House of family (husband/wife)	Rent	<400	Yes	Artificial feeding	Extra assistance	No	Yes	N/A	Less than 6 months	3-6	1	1-5	Others
25-35	6-11 months	Female	1	Bachelor Degree	Military sector	Tawjihi	0	Detached house	Own	<400	No	Artificial feeding	Extra assistance	No	No	N/A	6-12 months	3-6	1	1-5	Others
>35	18-24 months	Male	1	Tawjihi	Private sector	Tawjihi	0	Detached house	Own	400-700	No	Mixed	Extra assistance	No	Yes	0-6 months	6-12 months	More than 10	1	1-5	Others
25-35	6-11 months	Male	1	Tawjihi	Public sector	Tawjihi	0	Detached house	Own	<400	Yes	Mixed	Extra assistance	No	Yes	0-6 months	Less than 6 months	3-6	1	1-5	Others
>35	12-17 months	Male	1	Bachelor Degree	Public sector	Tawjihi	1-8	Detached house	Own	700-1000	No	Mixed	Extra assistance	No	No	0-6 months	6-12 months	More than 10	1	1-5	Others
<25	6-11 months	Female	1	Tawjihi	Military sector	Tawjihi	0	Detached house	Own	<400	No	Mixed	Extra assistance	No	No	0-6 months	Less than 6 months	7-10	1	1-5	Others
25-35	6-11 months	Male	1	Bachelor Degree	Public sector	Bachelor Degree	0	Detached house	Own	400-700	No	Artificial feeding	Extra assistance	No	Yes	N/A	6-12 months	More than 10	1	1-5	Others
25-35	6-11 months	Male	1	Less than that	Private sector	Uneducated	0	Detached house	Own	<400	Yes	Artificial feeding	Extra assistance	No	No	N/A	6-12 months	7-10	1	1-5	Others
>35	18-24 months	Male	0	Tawjihi	Military sector	Tawjihi	0	House of family (husband/wife)	Own	<400	No	Mixed	Extra assistance	No	Yes	7-12 months	6-12 months	3-6	2	1-5	Others
25-35	6-11 months	Male	1	Less than that	Public sector	Tawjihi	0	Detached house	Own	<400	No	Artificial feeding	Mother causes	Yes	No	N/A	6-12 months	7-10	0	1-5	Others
<25	6-11 months	Male	0	Bachelor Degree	Does not work	Tawjihi	0	Detached house	Own	<400	No	Artificial feeding	Mother causes	No	No	N/A	Less than 6 months	3-6	0	1-5	Others
>35	18-24 months	Male	0	Bachelor Degree	Military sector	Tawjihi	0	Detached house	Own	<400	Yes	Artificial feeding	Mother causes	Yes	Yes	N/A	6-12 months	3-6	0	1-5	Others
25-35	6-11 months	Female	1	Tawjihi	Military sector	Tawjihi	0	Detached house	Own	<400	Yes	Artificial feeding	Mother causes	Yes	Yes	N/A	6-12 months	3-6	1	1-5	Others
>35	6-11 months	Male	1	Bachelor Degree	Military sector	Tawjihi	1-8	Detached house	Rent	400-700	No	Mixed	Mother causes	No	Yes	0-6 months	6-12 months	7-10	1	1-5	Others
>35	18-24 months	Female	1	Postgraduate	Military sector	Bachelor Degree	1-8	Detached house	Own	700-1000	Yes	Mixed	Mother causes	No	No	0-6 months	6-12 months	7-10	1	1-5	Others
25-35	6-11 months	Female	1	Bachelor Degree	Public sector	Bachelor Degree	>8	Detached house	Own	>1000	No	Mixed	Mother causes	No	Yes	0-6 months	Less than 6 months	3-6	1	1-5	Others
>35	6-11 months	Male	1	Bachelor Degree	Military sector	Tawjihi	1-8	Detached house	Own	400-700	No	Mixed	Mother causes	No	Yes	0-6 months	6-12 months	7-10	1	1-5	Others
>35	12-17 months	Male	0	Bachelor Degree	Public sector	Bachelor Degree	0	Detached house	Own	700-1000	No	Mixed	Mother causes	No	Yes	More than 12 months	6-12 months	3-6	1	1-5	Others
25-35	18-24 months	Female	0	Tawjihi	Private sector	Tawjihi	1-8	House of family (husband/wife)	Own	<400	No	Mixed	No specific reason	No	No	0-6 months	6-12 months	3-6	1	1-5	Others
25-35	18-24 months	Male	0	Tawjihi	Public sector	Tawjihi	0	Detached house	Own	<400	Yes	Mixed	No specific reason	No	No	0-6 months	6-12 months	3-6	1	1-5	Others
25-35	18-24 months	Female	1	Tawjihi	Military sector	Tawjihi	0	Detached house	Own	<400	No	Mixed	No specific reason	No	No	7-12 months	6-12 months	3-6	1	1-5	Others
25-35	6-11 months	Male	1	Bachelor Degree	Public sector	Bachelor Degree	0	Detached house	Own	400-700	No	Breast feeding	N/A	No	Yes	0-6 months	Less than 6 months	3-6	1	1-5	Others
25-35	6-11 months	Female	0	Less than that	Private sector	Uneducated	0	Detached house	Rent	<400	Yes	Mixed	Extra assistance	No	No	0-6 months	Less than 6 months	More than 10	1	1-5	Others
>35	18-24 months	Male	0	Bachelor Degree	Private sector	Postgraduate	0	Detached house	Own	>1000	Yes	Artificial feeding	Extra assistance	No	No	N/A	Less than 6 months	3-6	1	1-5	Others
25-35	12-17 months	Male	1	Tawjihi	Private sector	Tawjihi	0	Detached house	Rent	<400	Yes	Mixed	Extra assistance	No	Yes	7-12 months	6-12 months	7-10	0	1-5	Others
25-35	12-17 months	Male	1	Tawjihi	Military sector	Tawjihi	0	Detached house	Own	<400	No	Mixed	Extra assistance	No	No	7-12 months	6-12 months	7-10	1	1-5	Others
>35	6-11 months	Male	0	Tawjihi	Military sector	Tawjihi	1-8	Detached house	Rent	<400	Yes	Mixed	Mother causes	No	No	0-6 months	Less than 6 months	3-6	1	1-5	Others
25-35	12-17 months	Female	0	Bachelor Degree	Private sector	Tawjihi	0	House of family (husband/wife)	Own	<400	No	Artificial feeding	Extra assistance	No	Yes	N/A	6-12 months	3-6	0	1-5	Others
25-35	6-11 months	Female	0	Bachelor Degree	Private sector	Tawjihi	0	House of family (husband/wife)	Own	<400	Yes	Mixed	Extra assistance	No	No	0-6 months	Less than 6 months	7-10	0	1-5	Others
25-35	12-17 months	Male	1	Tawjihi	Private sector	Bachelor Degree	0	House of family (husband/wife)	Own	400-700	No	Mixed	Mother causes	No	Yes	0-6 months	Less than 6 months	3-6	1	1-5	Others
>35	18-24 months	Male	1	Bachelor Degree	Private sector	Bachelor Degree	1-8	Detached house	Own	700-1000	No	Artificial feeding	Mother causes	No	Yes	N/A	Less than 6 months	7-10	1	1-5	Others
>35	6-11 months	Female	1	Bachelor Degree	Public sector	Bachelor Degree	1-8	Detached house	Own	700-1000	Yes	Mixed	Mother causes	Yes	Yes	0-6 months	6-12 months	3-6	1	1-5	Others
>35	18-24 months	Female	1	Bachelor Degree	Public sector	Bachelor Degree	>8	Detached house	Own	700-1000	No	Mixed	Mother causes	No	Yes	0-6 months	Less than 6 months	3-6	1	1-5	Others
>35	18-24 months	Female	1	Bachelor Degree	Private sector	Bachelor Degree	1-8	Detached house	Own	>1000	No	Mixed	Mother causes	No	No	0-6 months	6-12 months	3-6	1	1-5	Others
25-35	6-11 months	Male	0	Tawjihi	Private sector	Tawjihi	0	Detached house	Rent	<400	Yes	Breast feeding	N/A	No	Yes	0-6 months	Less than 6 months	3-6	0	1-5	Others
>35	6-11 months	Female	0	Tawjihi	Military sector	Tawjihi	0	Detached house	Rent	<400	No	Breast feeding	N/A	No	Yes	0-6 months	Less than 6 months	3-6	0	1-5	Others
<25	12-17 months	Male	1	Bachelor Degree	Public sector	Postgraduate	0	Detached house	Own	<400	No	Breast feeding	N/A	No	No	7-12 months	Less than 6 months	3-6	1	1-5	Others
>35	12-17 months	Male	1	Tawjihi	Private sector	Tawjihi	1-8	Detached house	Own	400-700	No	Breast feeding	N/A	No	No	7-12 months	6-12 months	7-10	1	1-5	Others
25-35	12-17 months	Male	1	Bachelor Degree	Public sector	Postgraduate	0	Detached house	Own	400-700	No	Breast feeding	N/A	No	Yes	7-12 months	Less than 6 months	3-6	1	1-5	Others
25-35	6-11 months	Female	0	Bachelor Degree	Private sector	Uneducated	0	Detached house	Rent	400-700	No	Breast feeding	N/A	No	Yes	0-6 months	Less than 6 months	3-6	1	1-5	Others
25-35	12-17 months	Male	1	Less than that	Military sector	Uneducated	0	Detached house	Own	<400	No	Breast feeding	N/A	No	No	More than 12 months	6-12 months	3-6	1	1-5	Others
25-35	12-17 months	Male	1	Bachelor Degree	Military sector	Tawjihi	0	Detached house	Own	<400	Yes	Breast feeding	N/A	No	No	7-12 months	6-12 months	3-6	1	1-5	Others
<25	12-17 months	Female	1	Bachelor Degree	Military sector	Tawjihi	0	Detached house	Own	400-700	No	Breast feeding	N/A	No	Yes	More than 12 months	6-12 months	7-10	1	1-5	Others
<25	18-24 months	Male	0	Tawjihi	Private sector	Tawjihi	0	Detached house	Own	<400	Yes	Breast feeding	N/A	No	Yes	7-12 months	More than 12 months	7-10	1	1-5	Others
<25	18-24 months	Female	1	Bachelor Degree	Public sector	Tawjihi	0	Detached house	Own	400-700	No	Breast feeding	N/A	No	Yes	More than 12 months	6-12 months	7-10	1	1-5	Others
>35	18-24 months	Female	1	Bachelor Degree	Public sector	Bachelor Degree	1-8	Detached house	Own	400-700	No	Breast feeding	N/A	No	No	7-12 months	6-12 months	7-10	1	1-5	Others
25-35	18-24 months	Male	0	Less than that	Private sector	Uneducated	>8	Detached house	Rent	<400	Yes	Breast feeding	N/A	No	No	More than 12 months	6-12 months	3-6	1	1-5	Others
25-35	12-17 months	Male	1	Bachelor Degree	Public sector	Postgraduate	0	House of family (husband/wife)	Own	400-700	No	Breast feeding	N/A	No	No	7-12 months	6-12 months	3-6	1	1-5	Others
25-35	12-17 months	Male	1	Tawjihi	Private sector	Tawjihi	0	Detached house	Rent	<400	No	Breast feeding	N/A	No	No	7-12 months	6-12 months	3-6	1	1-5	Others
25-35	12-17 months	Male	1	Tawjihi	Private sector	Bachelor Degree	0	Detached house	Own	<400	No	Breast feeding	N/A	No	Yes	More than 12 months	6-12 months	7-10	1	1-5	Others
25-35	12-17 months	Male	0	Tawjihi	Private sector	Tawjihi	0	Detached house	Own	<400	No	Breast feeding	N/A	No	No	More than 12 months	6-12 months	3-6	1	1-5	Others
25-35	12-17 months	Female	0	Bachelor Degree	Private sector	Bachelor Degree	0	Detached house	Rent	<400	No	Breast feeding	N/A	No	No	More than 12 months	Less than 6 months	7-10	1	1-5	Others
>35	18-24 months	Male	1	Tawjihi	Military sector	Tawjihi	0	Detached house	Own	<400	Yes	Breast feeding	N/A	No	Yes	More than 12 months	6-12 months	3-6	1	1-5	Others
>35	18-24 months	Male	1	Tawjihi	Military sector	Tawjihi	0	Detached house	Own	<400	Yes	Breast feeding	N/A	No	Yes	More than 12 months	6-12 months	3-6	1	1-5	Others
>35	18-24 months	Male	1	Less than that	Does not work	Uneducated	0	Detached house	Rent	<400	No	Breast feeding	N/A	No	Yes	7-12 months	6-12 months	3-6	1	1-5	Others
>35	18-24 months	Male	0	Bachelor Degree	Private sector	Bachelor Degree	0	Detached house	Own	700-1000	No	Breast feeding	N/A	No	No	7-12 months	More than 12 months	3-6	1	1-5	Others
<25	18-24 months	Male	1	Tawjihi	Private sector	Uneducated	0	House of family (husband/wife)	Own	<400	No	Breast feeding	N/A	No	No	7-12 months	6-12 months	3-6	1	1-5	Others
25-35	12-17 months	Male	1	Postgraduate	Private sector	Postgraduate	0	Detached house	Rent	700-1000	No	Breast feeding	N/A	No	Yes	7-12 months	6-12 months	7-10	1	1-5	Others
>35	18-24 months	Male	1	Bachelor Degree	Public sector	Bachelor Degree	1-8	Detached house	Rent	>1000	No	Breast feeding	N/A	No	Yes	More than 12 months	More than 12 months	7-10	1	1-5	Others
25-35	6-11 months	Male	1	Tawjihi	Private sector	Tawjihi	0	Detached house	Rent	<400	Yes	Breast feeding	N/A	No	Yes	0-6 months	Less than 6 months	More than 10	1	1-5	Others
25-35	12-17 months	Male	0	Less than that	Private sector	Uneducated	0	Detached house	Rent	<400	Yes	Breast feeding	N/A	No	No	More than 12 months	6-12 months	7-10	1	1-5	Others
<25	18-24 months	Female	1	Tawjihi	Private sector	Bachelor Degree	0	Detached house	Own	<400	No	Breast feeding	N/A	No	No	More than 12 months	6-12 months	3-6	1	1-5	Others
>35	18-24 months	Female	0	Tawjihi	Military sector	Tawjihi	0	Detached house	Rent	<400	No	Breast feeding	N/A	No	No	More than 12 months	More than 12 months	More than 10	1	1-5	Others
25-35	6-11 months	Male	1	Bachelor Degree	Private sector	Tawjihi	0	House of family (husband/wife)	Own	400-700	No	Breast feeding	N/A	No	No	0-6 months	Less than 6 months	7-10	1	1-5	Others
>35	12-17 months	Male	1	Tawjihi	Military sector	Uneducated	0	Detached house	Rent	<400	No	Breast feeding	N/A	No	No	More than 12 months	6-12 months	3-6	1	1-5	Others
25-35	12-17 months	Male	0	Tawjihi	Private sector	Tawjihi	0	House of family (husband/wife)	Rent	<400	No	Breast feeding	N/A	No	Yes	7-12 months	6-12 months	7-10	1	1-5	Others
25-35	12-17 months	Female	1	Tawjihi	Private sector	Tawjihi	0	Detached house	Rent	<400	Yes	Breast feeding	N/A	No	No	7-12 months	6-12 months	More than 10	1	1-5	Others
<25	6-11 months	Female	0	Tawjihi	Military sector	Bachelor Degree	0	Detached house	Own	400-700	Yes	Breast feeding	N/A	No	No	7-12 months	6-12 months	7-10	1	1-5	Others
25-35	6-11 months	Female	1	Bachelor Degree	Private sector	Bachelor Degree	0	Detached house	Rent	400-700	No	Breast feeding	N/A	No	Yes	7-12 months	Less than 6 months	3-6	1	1-5	Others
>35	12-17 months	Male	1	Bachelor Degree	Military sector	Tawjihi	1-8	Detached house	Own	<400	Yes	Breast feeding	N/A	No	No	More than 12 months	6-12 months	7-10	1	1-5	Others
25-35	12-17 months	Female	1	Bachelor Degree	Private sector	Tawjihi	0	Detached house	Own	<400	No	Breast feeding	N/A	No	No	More than 12 months	Less than 6 months	7-10	1	1-5	Others
>35	6-11 months	Female	1	Bachelor Degree	Private sector	Tawjihi	1-8	House of family (husband/wife)	Rent	400-700	Yes	Breast feeding	N/A	No	Yes	0-6 months	6-12 months	3-6	1	1-5	Others
25-35	12-17 months	Female	1	Bachelor Degree	Military sector	Tawjihi	0	Detached house	Own	<400	No	Breast feeding	N/A	No	No	0-6 months	6-12 months	3-6	1	1-5	Others
25-35	12-17 months	Female	0	Less than that	Private sector	Uneducated	0	Detached house	Own	400-700	No	Breast feeding	N/A	No	Yes	7-12 months	6-12 months	7-10	1	1-5	Others
>35	6-11 months	Male	0	Bachelor Degree	Private sector	Tawjihi	1-8	House of family (husband/wife)	Own	400-700	Yes	Breast feeding	N/A	No	No	0-6 months	Less than 6 months	3-6	1	1-5	Others
25-35	18-24 months	Female	1	Bachelor Degree	Military sector	Tawjihi	1-8	House of family (husband/wife)	Own	400-700	No	Breast feeding	N/A	No	Yes	More than 12 months	6-12 months	3-6	1	1-5	Others
25-35	12-17 months	Female	0	Tawjihi	Private sector	Uneducated	0	Detached house	Rent	<400	Yes	Breast feeding	N/A	No	No	More than 12 months	6-12 months	7-10	1	1-5	Others
>35	18-24 months	Male	1	Tawjihi	Private sector	Tawjihi	0	House of family (husband/wife)	Rent	<400	No	Breast feeding	N/A	No	Yes	More than 12 months	6-12 months	3-6	1	1-5	Others
>35	18-24 months	Female	1	Tawjihi	Private sector	Tawjihi	0	Detached house	Rent	<400	Yes	Breast feeding	N/A	No	Yes	0-6 months	6-12 months	7-10	1	1-5	Others
25-35	12-17 months	Male	1	Bachelor Degree	Military sector	Bachelor Degree	0	House of family (husband/wife)	Own	400-700	No	Breast feeding	N/A	No	No	7-12 months	Less than 6 months	3-6	1	1-5	Others
25-35	18-24 months	Male	1	Tawjihi	Public sector	Tawjihi	0	Detached house	Own	400-700	Yes	Breast feeding	N/A	No	No	7-12 months	6-12 months	More than 10	1	1-5	Others
>35	12-17 months	Male	1	Bachelor Degree	Military sector	Bachelor Degree	0	Detached house	Own	<400	No	Breast feeding	N/A	No	Yes	0-6 months	Less than 6 months	7-10	1	1-5	Others
25-35	6-11 months	Male	1	Tawjihi	Private sector	Tawjihi	0	Detached house	Rent	400-700	No	Breast feeding	N/A	No	Yes	0-6 months	6-12 months	7-10	1	1-5	Others
>35	18-24 months	Male	1	Tawjihi	Private sector	Tawjihi	0	Detached house	Own	<400	No	Breast feeding	N/A	No	No	More than 12 months	6-12 months	3-6	1	1-5	Others
25-35	12-17 months	Female	0	Less than that	Military sector	Uneducated	0	Detached house	Own	<400	No	Breast feeding	N/A	No	No	7-12 months	Less than 6 months	More than 10	1	1-5	Others
>35	12-17 months	Male	1	Bachelor Degree	Military sector	Tawjihi	0	Detached house	Own	400-700	No	Breast feeding	N/A	No	Yes	7-12 months	6-12 months	7-10	1	1-5	Others
>35	18-24 months	Female	0	Tawjihi	Private sector	Bachelor Degree	0	Detached house	Own	>1000	No	Breast feeding	N/A	No	No	More than 12 months	6-12 months	3-6	1	1-5	Others
<25	12-17 months	Male	1	Bachelor Degree	Public sector	Bachelor Degree	1-8	Detached house	Own	700-1000	Yes	Breast feeding	N/A	No	Yes	7-12 months	6-12 months	7-10	1	1-5	Others
25-35	6-11 months	Male	1	Bachelor Degree	Private sector	Bachelor Degree	>8	Detached house	Rent	700-1000	No	Breast feeding	N/A	No	No	0-6 months	6-12 months	7-10	1	1-5	Others
25-35	12-17 months	Male	1	Bachelor Degree	Private sector	Uneducated	0	House of family (husband/wife)	Own	<400	No	Breast feeding	N/A	No	No	More than 12 months	More than 12 months	7-10	1	1-5	Others
<25	12-17 months	Male	1	Bachelor Degree	Military sector	Bachelor Degree	1-8	Detached house	Own	700-1000	No	Breast feeding	N/A	No	No	7-12 months	6-12 months	7-10	1	1-5	Others
>35	18-24 months	Female	1	Tawjihi	Public sector	Tawjihi	0	Detached house	Own	400-700	Yes	Breast feeding	N/A	No	Yes	More than 12 months	6-12 months	3-6	1	1-5	Others
>35	18-24 months	Male	0	Bachelor Degree	Military sector	Tawjihi	1-8	Detached house	Own	700-1000	No	Breast feeding	N/A	No	Yes	More than 12 months	6-12 months	More than 10	1	1-5	Others
25-35	6-11 months	Female	0	Bachelor Degree	Public sector	Bachelor Degree	0	Detached house	Own	400-700	Yes	Artificial feeding	No specific reason	No	Yes	N/A	6-12 months	7-10	0	1-5	Others
25-35	6-11 months	Female	0	Bachelor Degree	Military sector	Tawjihi	0	Detached house	Own	<400	No	Mixed	Extra assistance	No	No	0-6 months	6-12 months	3-6	0	1-5	Others
25-35	6-11 months	Female	0	Tawjihi	Public sector	Tawjihi	0	Detached house	Own	<400	Yes	Mixed	Extra assistance	No	No	0-6 months	Less than 6 months	More than 10	1	1-5	Others
25-35	6-11 months	Female	0	Less than that	Private sector	Tawjihi	0	Detached house	Own	<400	No	Mixed	Extra assistance	No	No	0-6 months	6-12 months	7-10	1	1-5	Others
25-35	6-11 months	Female	0	Bachelor Degree	Public sector	Bachelor Degree	0	Detached house	Own	<400	Yes	Artificial feeding	Mother causes	No	Yes	N/A	Less than 6 months	7-10	1	1-5	Others
<25	6-11 months	Female	1	Less than that	Private sector	Tawjihi	0	House of family (husband/wife)	Rent	<400	No	Mixed	Mother causes	No	Yes	0-6 months	Less than 6 months	7-10	1	1-5	Others
>35	6-11 months	Female	1	Bachelor Degree	Public sector	Bachelor Degree	1-8	Detached house	Own	700-1000	No	Mixed	Mother causes	Yes	Yes	0-6 months	Less than 6 months	More than 10	1	1-5	Others
25-35	6-11 months	Male	1	Tawjihi	Private sector	Uneducated	0	Detached house	Own	>1000	Yes	Artificial feeding	No specific reason	No	No	N/A	Less than 6 months	7-10	1	1-5	Others
25-35	12-17 months	Male	1	Bachelor Degree	Military sector	Tawjihi	0	Detached house	Own	400-700	Yes	Artificial feeding	No specific reason	No	Yes	N/A	6-12 months	3-6	1	1-5	Others
>35	12-17 months	Male	1	Bachelor Degree	Military sector	Tawjihi	0	Detached house	Own	<400	Yes	Breast feeding	N/A	No	Yes	More than 12 months	More than 12 months	3-6	0	1-5	Others
>35	12-17 months	Female	0	Tawjihi	Private sector	Tawjihi	0	Detached house	Own	400-700	No	Mixed	Extra assistance	No	Yes	More than 12 months	6-12 months	7-10	1	1-5	Others
<25	12-17 months	Female	0	Tawjihi	Private sector	Tawjihi	0	Detached house	Rent	<400	No	Mixed	Extra assistance	No	No	0-6 months	More than 12 months	3-6	1	1-5	Others
25-35	12-17 months	Female	0	Tawjihi	Public sector	Bachelor Degree	0	Detached house	Rent	<400	No	Mixed	Extra assistance	No	No	7-12 months	6-12 months	7-10	1	1-5	Others
25-35	18-24 months	Male	1	Tawjihi	Public sector	Tawjihi	0	Detached house	Rent	400-700	Yes	Mixed	Extra assistance	No	No	7-12 months	6-12 months	3-6	1	1-5	Others
25-35	6-11 months	Male	0	Bachelor Degree	Private sector	Bachelor Degree	1-8	Detached house	Own	>1000	Yes	Mixed	Extra assistance	No	Yes	0-6 months	6-12 months	3-6	1	1-5	Others
>35	6-11 months	Male	0	Tawjihi	Private sector	Bachelor Degree	0	Detached house	Rent	<400	Yes	Mixed	Extra assistance	No	No	0-6 months	6-12 months	7-10	1	1-5	Others
25-35	12-17 months	Female	1	Postgraduate	Public sector	Tawjihi	1-8	Detached house	Rent	700-1000	No	Artificial feeding	Extra assistance	No	Yes	N/A	Less than 6 months	7-10	1	1-5	Others
25-35	6-11 months	Female	0	Bachelor Degree	Military sector	Bachelor Degree	0	Detached house	Rent	400-700	No	Breast feeding	N/A	No	Yes	0-6 months	Less than 6 months	7-10	1	1-5	Others
<25	12-17 months	Female	1	Bachelor Degree	Private sector	Bachelor Degree	0	Detached house	Own	400-700	No	Mixed	Extra assistance	No	No	More than 12 months	6-12 months	3-6	1	1-5	Others
25-35	18-24 months	Female	1	Tawjihi	Public sector	Tawjihi	0	House of family (husband/wife)	Own	<400	No	Artificial feeding	Extra assistance	No	Yes	N/A	Less than 6 months	3-6	1	1-5	Others
25-35	12-17 months	Female	0	Bachelor Degree	Military sector	Bachelor Degree	1-8	Detached house	Own	700-1000	No	Mixed	Extra assistance	No	Yes	More than 12 months	6-12 months	3-6	1	1-5	Others
>35	6-11 months	Male	0	Bachelor Degree	Public sector	Tawjihi	0	Detached house	Own	400-700	Yes	Mixed	Extra assistance	Yes	Yes	0-6 months	6-12 months	7-10	1	1-5	Others
25-35	18-24 months	Male	1	Less than that	Private sector	Uneducated	0	House of family (husband/wife)	Rent	<400	Yes	Mixed	Extra assistance	No	No	0-6 months	More than 12 months	More than 10	1	1-5	Others
25-35	12-17 months	Female	1	Bachelor Degree	Public sector	Tawjihi	1-8	Detached house	Own	400-700	No	Artificial feeding	Mother causes	No	No	N/A	6-12 months	3-6	1	1-5	Others
25-35	6-11 months	Male	1	Bachelor Degree	Public sector	Bachelor Degree	>8	Detached house	Own	>1000	No	Mixed	Mother causes	No	Yes	0-6 months	6-12 months	7-10	1	1-5	Others
<25	18-24 months	Female	1	Postgraduate	Military sector	Tawjihi	1-8	Detached house	Own	700-1000	Yes	Mixed	Mother causes	No	Yes	0-6 months	6-12 months	3-6	1	1-5	Others
25-35	12-17 months	Male	1	Bachelor Degree	Military sector	Bachelor Degree	>8	Detached house	Own	400-700	No	Mixed	Mother causes	No	No	0-6 months	6-12 months	3-6	1	1-5	Others
25-35	6-11 months	Male	1	Bachelor Degree	Public sector	Bachelor Degree	1-8	Detached house	Own	700-1000	No	Mixed	Mother causes	No	Yes	0-6 months	6-12 months	7-10	1	1-5	Others
25-35	6-11 months	Female	0	Bachelor Degree	Private sector	Bachelor Degree	1-8	Detached house	Own	400-700	No	Mixed	Mother causes	No	No	0-6 months	6-12 months	3-6	1	1-5	Others
25-35	18-24 months	Male	1	Bachelor Degree	Private sector	Postgraduate	>8	Detached house	Own	400-700	Yes	Mixed	Mother causes	No	No	0-6 months	6-12 months	7-10	1	1-5	Others
25-35	12-17 months	Female	0	Bachelor Degree	Military sector	Tawjihi	1-8	Detached house	Own	400-700	No	Mixed	Mother causes	No	No	More than 12 months	6-12 months	3-6	1	1-5	Others
>35	6-11 months	Female	0	Bachelor Degree	Private sector	Bachelor Degree	1-8	Detached house	Own	700-1000	Yes	Artificial feeding	No specific reason	No	No	N/A	6-12 months	3-6	0	1-5	Others
>35	12-17 months	Male	0	Less than that	Private sector	Uneducated	0	Detached house	Own	<400	No	Artificial feeding	Extra assistance	No	No	N/A	Less than 6 months	3-6	0	1-5	Others
<25	6-11 months	Male	0	Tawjihi	Private sector	Tawjihi	0	Detached house	Rent	<400	No	Artificial feeding	Extra assistance	Yes	Yes	N/A	6-12 months	7-10	0	1-5	Others
<25	18-24 months	Male	1	Less than that	Private sector	Uneducated	0	House of family (husband/wife)	Own	<400	Yes	Mixed	Extra assistance	Yes	No	7-12 months	6-12 months	7-10	0	1-5	Others
<25	12-17 months	Male	1	Tawjihi	Private sector	Tawjihi	0	Detached house	Own	<400	Yes	Artificial feeding	Extra assistance	No	No	N/A	Less than 6 months	3-6	0	1-5	Others
25-35	18-24 months	Female	1	Tawjihi	Military sector	Tawjihi	0	Detached house	Own	<400	No	Mixed	Extra assistance	No	No	0-6 months	6-12 months	3-6	0	1-5	Others
25-35	12-17 months	Male	0	Tawjihi	Private sector	Tawjihi	0	Detached house	Rent	<400	No	Mixed	Extra assistance	No	No	0-6 months	6-12 months	3-6	0	1-5	Others
25-35	12-17 months	Male	1	Tawjihi	Private sector	Uneducated	0	House of family (husband/wife)	Rent	<400	No	Mixed	Extra assistance	No	Yes	0-6 months	6-12 months	7-10	1	1-5	Others
25-35	12-17 months	Female	1	Tawjihi	Private sector	Tawjihi	0	House of family (husband/wife)	Own	<400	No	Artificial feeding	Extra assistance	No	Yes	N/A	6-12 months	7-10	1	1-5	Others
25-35	6-11 months	Male	0	Tawjihi	Private sector	Uneducated	0	Detached house	Rent	<400	No	Mixed	Extra assistance	No	No	0-6 months	6-12 months	3-6	1	1-5	Others
25-35	12-17 months	Male	0	Tawjihi	Does not work	Tawjihi	0	Detached house	Own	<400	No	Mixed	Extra assistance	No	No	More than 12 months	6-12 months	3-6	1	1-5	Others
25-35	6-11 months	Male	0	Bachelor Degree	Military sector	Bachelor Degree	1-8	Detached house	Own	700-1000	Yes	Artificial feeding	Extra assistance	No	No	N/A	Less than 6 months	3-6	1	1-5	Others
25-35	6-11 months	Male	1	Tawjihi	Private sector	Tawjihi	0	Detached house	Own	<400	No	Mixed	Extra assistance	No	Yes	0-6 months	6-12 months	7-10	1	1-5	Others
<25	12-17 months	Female	0	Tawjihi	Military sector	Tawjihi	0	Detached house	Rent	<400	No	Mixed	Extra assistance	No	No	More than 12 months	6-12 months	3-6	1	1-5	Others
25-35	12-17 months	Female	1	Bachelor Degree	Public sector	Postgraduate	0	Detached house	Own	700-1000	No	Artificial feeding	Extra assistance	Yes	Yes	N/A	Less than 6 months	More than 10	1	1-5	Others
25-35	6-11 months	Female	1	Tawjihi	Private sector	Tawjihi	0	Detached house	Own	<400	No	Mixed	Extra assistance	No	No	0-6 months	6-12 months	3-6	1	1-5	Others
25-35	18-24 months	Male	0	Bachelor Degree	Military sector	Tawjihi	1-8	House of family (husband/wife)	Own	400-700	Yes	Mixed	Extra assistance	No	Yes	0-6 months	6-12 months	3-6	1	1-5	Others
25-35	12-17 months	Male	1	Bachelor Degree	Military sector	Tawjihi	0	Detached house	Rent	<400	Yes	Mixed	Extra assistance	No	Yes	7-12 months	6-12 months	3-6	1	1-5	Others
<25	18-24 months	Male	1	Tawjihi	Private sector	Tawjihi	0	Detached house	Own	400-700	No	Breast feeding	N/A	Yes	No	7-12 months	6-12 months	3-6	1	1-5	Others
<25	6-11 months	Female	1	Bachelor Degree	Public sector	Tawjihi	0	Detached house	Own	<400	Yes	Mixed	Extra assistance	No	No	0-6 months	Less than 6 months	3-6	1	1-5	Others
25-35	12-17 months	Male	1	Tawjihi	Private sector	Uneducated	0	House of family (husband/wife)	Own	<400	No	Mixed	Extra assistance	No	Yes	More than 12 months	6-12 months	3-6	1	1-5	Others
25-35	18-24 months	Male	1	Bachelor Degree	Public sector	Bachelor Degree	0	Detached house	Own	<400	Yes	Artificial feeding	Extra assistance	No	No	N/A	6-12 months	3-6	1	1-5	Others
>35	18-24 months	Male	1	Tawjihi	Military sector	Tawjihi	1-8	House of family (husband/wife)	Own	<400	Yes	Artificial feeding	Extra assistance	No	No	N/A	Less than 6 months	3-6	1	1-5	Others
<25	12-17 months	Male	0	Tawjihi	Military sector	Tawjihi	>8	House of family (husband/wife)	Own	<400	No	Mixed	Extra assistance	No	No	More than 12 months	Less than 6 months	3-6	1	1-5	Others
>35	18-24 months	Male	1	Bachelor Degree	Military sector	Tawjihi	0	Detached house	Own	400-700	No	Mixed	Extra assistance	No	No	0-6 months	6-12 months	7-10	1	1-5	Others
25-35	18-24 months	Male	1	Bachelor Degree	Private sector	Bachelor Degree	0	Detached house	Own	400-700	Yes	Mixed	Extra assistance	No	Yes	0-6 months	6-12 months	7-10	1	1-5	Others
25-35	18-24 months	Male	0	Bachelor Degree	Military sector	Bachelor Degree	>8	Detached house	Own	400-700	Yes	Artificial feeding	Extra assistance	No	No	N/A	More than 12 months	7-10	1	1-5	Others
25-35	12-17 months	Female	1	Bachelor Degree	Public sector	Bachelor Degree	0	Detached house	Own	<400	No	Mixed	Extra assistance	No	Yes	0-6 months	Less than 6 months	3-6	1	1-5	Others
25-35	12-17 months	Male	0	Bachelor Degree	Military sector	Tawjihi	1-8	Detached house	Own	400-700	Yes	Mixed	Extra assistance	No	No	0-6 months	6-12 months	3-6	1	1-5	Others
>35	6-11 months	Male	0	Less than that	Military sector	Tawjihi	0	Detached house	Own	<400	No	Mixed	Extra assistance	No	Yes	0-6 months	6-12 months	3-6	1	1-5	Others
25-35	12-17 months	Female	0	Less than that	Private sector	Uneducated	0	Detached house	Rent	<400	No	Mixed	Extra assistance	No	No	More than 12 months	More than 12 months	3-6	1	1-5	Others
>35	6-11 months	Male	1	Bachelor Degree	Private sector	Bachelor Degree	0	Detached house	Own	700-1000	Yes	Mixed	Extra assistance	No	No	0-6 months	Less than 6 months	3-6	1	1-5	Others
25-35	18-24 months	Male	0	Tawjihi	Private sector	Tawjihi	0	Detached house	Own	<400	Yes	Mixed	Extra assistance	No	Yes	More than 12 months	More than 12 months	7-10	2	1-5	Others
25-35	12-17 months	Female	1	Tawjihi	Does not work	Tawjihi	0	Detached house	Rent	<400	Yes	Artificial feeding	Mother causes	Yes	Yes	N/A	6-12 months	3-6	0	1-5	Others
<25	18-24 months	Male	1	Less than that	Private sector	Uneducated	0	House of family (husband/wife)	Own	<400	Yes	Mixed	Mother causes	Yes	Yes	7-12 months	6-12 months	7-10	0	1-5	Others
25-35	6-11 months	Male	0	Bachelor Degree	Public sector	Bachelor Degree	0	Detached house	Own	400-700	No	Artificial feeding	Mother causes	Yes	Yes	N/A	Less than 6 months	7-10	0	1-5	Others
<25	6-11 months	Female	1	Less than that	Private sector	Uneducated	0	Detached house	Rent	<400	Yes	Artificial feeding	Mother causes	Yes	Yes	N/A	6-12 months	3-6	1	1-5	Others
<25	12-17 months	Male	1	Bachelor Degree	Private sector	Bachelor Degree	0	Detached house	Own	400-700	No	Breast feeding	N/A	No	No	7-12 months	Less than 6 months	3-6	1	1-5	Others
25-35	12-17 months	Male	1	Bachelor Degree	Military sector	Tawjihi	0	Detached house	Own	<400	No	Mixed	Mother causes	Yes	No	0-6 months	6-12 months	3-6	1	1-5	Others
<25	12-17 months	Female	0	Less than that	Public sector	Uneducated	0	House of family (husband/wife)	Own	<400	No	Mixed	Mother causes	No	Yes	0-6 months	Less than 6 months	7-10	1	1-5	Others
25-35	12-17 months	Female	0	Bachelor Degree	Military sector	Bachelor Degree	1-8	Detached house	Own	700-1000	Yes	Artificial feeding	Mother causes	No	No	N/A	6-12 months	7-10	0	1-5	Others
>35	18-24 months	Male	1	Bachelor Degree	Public sector	Tawjihi	1-8	Detached house	Own	400-700	No	Mixed	Mother causes	No	Yes	0-6 months	6-12 months	7-10	1	1-5	Others
>35	12-17 months	Female	1	Bachelor Degree	Public sector	Bachelor Degree	1-8	Detached house	Own	700-1000	No	Mixed	Mother causes	No	No	0-6 months	6-12 months	3-6	1	1-5	Others
>35	12-17 months	Male	1	Bachelor Degree	Private sector	Tawjihi	1-8	House of family (husband/wife)	Own	700-1000	No	Mixed	Mother causes	No	No	7-12 months	6-12 months	7-10	1	1-5	Others
>35	18-24 months	Female	1	Bachelor Degree	Public sector	Bachelor Degree	>8	Detached house	Own	700-1000	No	Mixed	Mother causes	No	No	0-6 months	Less than 6 months	3-6	1	1-5	Others
>35	18-24 months	Male	0	Bachelor Degree	Private sector	Tawjihi	>8	Detached house	Rent	400-700	No	Mixed	Mother causes	No	No	0-6 months	Less than 6 months	3-6	1	1-5	Others
25-35	18-24 months	Male	1	Bachelor Degree	Public sector	Tawjihi	1-8	Detached house	Rent	400-700	No	Mixed	Mother causes	No	Yes	More than 12 months	Less than 6 months	7-10	1	1-5	Others
>35	18-24 months	Male	1	Bachelor Degree	Military sector	Tawjihi	1-8	Detached house	Own	400-700	No	Mixed	Mother causes	No	No	0-6 months	6-12 months	3-6	1	1-5	Others
>35	6-11 months	Female	1	Tawjihi	Private sector	Uneducated	0	House of family (husband/wife)	Own	<400	Yes	Breast feeding	N/A	No	No	0-6 months	Less than 6 months	7-10	1	1-5	Others
25-35	12-17 months	Male	0	Tawjihi	Public sector	Tawjihi	0	House of family (husband/wife)	Rent	<400	Yes	Artificial feeding	No specific reason	No	Yes	N/A	Less than 6 months	7-10	1	1-5	Others
25-35	6-11 months	Female	1	Tawjihi	Military sector	Tawjihi	0	House of family (husband/wife)	Own	<400	Yes	Breast feeding	N/A	No	Yes	0-6 months	Less than 6 months	3-6	1	1-5	Others
25-35	18-24 months	Male	1	Bachelor Degree	Military sector	Tawjihi	0	Detached house	Own	<400	Yes	Artificial feeding	Extra assistance	No	Yes	N/A	6-12 months	3-6	1	1-5	Others
25-35	18-24 months	Female	1	Less than that	Private sector	Uneducated	0	House of family (husband/wife)	Own	<400	No	Mixed	Extra assistance	No	Yes	7-12 months	6-12 months	3-6	1	1-5	Others
25-35	18-24 months	Female	0	Tawjihi	Private sector	Tawjihi	0	Detached house	Own	400-700	No	Mixed	Extra assistance	No	No	0-6 months	Less than 6 months	3-6	1	1-5	Others
25-35	6-11 months	Male	1	Tawjihi	Military sector	Uneducated	0	House of family (husband/wife)	Own	<400	Yes	Mixed	Extra assistance	No	Yes	0-6 months	Less than 6 months	7-10	1	1-5	Others
>35	12-17 months	Female	1	Bachelor Degree	Military sector	Bachelor Degree	1-8	Detached house	Own	700-1000	No	Mixed	Mother causes	No	Yes	0-6 months	6-12 months	7-10	1	1-5	Others
25-35	12-17 months	Male	1	Bachelor Degree	Public sector	Bachelor Degree	1-8	Detached house	Own	700-1000	No	Mixed	Mother causes	No	Yes	0-6 months	6-12 months	3-6	1	1-5	Others
>35	6-11 months	Male	0	Bachelor Degree	Public sector	Bachelor Degree	>8	Detached house	Own	>1000	No	Mixed	Mother causes	No	No	0-6 months	6-12 months	3-6	1	1-5	Others
25-35	6-11 months	Male	0	Bachelor Degree	Private sector	Bachelor Degree	1-8	Detached house	Own	700-1000	Yes	Mixed	Mother causes	No	Yes	0-6 months	6-12 months	3-6	1	1-5	Others
25-35	12-17 months	Female	0	Less than that	Private sector	Uneducated	0	Detached house	Rent	<400	No	Artificial feeding	Extra assistance	No	Yes	N/A	Less than 6 months	7-10	0	1-5	Others
25-35	12-17 months	Male	1	Tawjihi	Military sector	Tawjihi	0	Detached house	Rent	<400	Yes	Mixed	Extra assistance	Yes	Yes	0-6 months	Less than 6 months	7-10	1	1-5	Others
25-35	6-11 months	Female	0	Bachelor Degree	Private sector	Bachelor Degree	0	Detached house	Rent	700-1000	No	Mixed	Mother causes	Yes	Yes	0-6 months	Less than 6 months	7-10	0	1-5	Others
>35	18-24 months	Male	0	Bachelor Degree	Military sector	Tawjihi	0	Detached house	Own	<400	Yes	Artificial feeding	Extra assistance	No	No	N/A	Less than 6 months	3-6	0	1-5	Others
>35	12-17 months	Male	0	Tawjihi	Private sector	Tawjihi	>8	Detached house	Own	<400	Yes	Mixed	Extra assistance	Yes	No	0-6 months	6-12 months	3-6	1	1-5	Others
<25	6-11 months	Female	0	Less than that	Private sector	Uneducated	0	Detached house	Rent	<400	No	Mixed	Extra assistance	No	No	0-6 months	Less than 6 months	3-6	1	1-5	Others
<25	12-17 months	Male	0	Less than that	Private sector	Tawjihi	0	House of family (husband/wife)	Own	<400	No	Artificial feeding	Extra assistance	No	No	N/A	6-12 months	3-6	1	1-5	Others
>35	18-24 months	Male	0	Less than that	Private sector	Bachelor Degree	0	House of family (husband/wife)	Own	<400	No	Mixed	Extra assistance	No	Yes	More than 12 months	6-12 months	3-6	1	1-5	Others
25-35	12-17 months	Female	1	Bachelor Degree	Public sector	Bachelor Degree	1-8	Detached house	Rent	400-700	No	Mixed	Extra assistance	No	No	0-6 months	6-12 months	3-6	1	1-5	Others
25-35	12-17 months	Male	0	Bachelor Degree	Military sector	Tawjihi	0	Detached house	Rent	400-700	No	Artificial feeding	Extra assistance	No	No	N/A	6-12 months	3-6	1	1-5	Others
25-35	6-11 months	Male	1	Tawjihi	Private sector	Tawjihi	0	Detached house	Own	<400	Yes	Artificial feeding	Extra assistance	No	No	N/A	Less than 6 months	3-6	2	1-5	Others
25-35	12-17 months	Male	1	Bachelor Degree	Military sector	Tawjihi	1-8	Detached house	Own	400-700	Yes	Mixed	Mother causes	No	Yes	0-6 months	6-12 months	7-10	1	1-5	Others
25-35	12-17 months	Male	0	Bachelor Degree	Public sector	Bachelor Degree	0	Detached house	Rent	<400	No	Mixed	Mother causes	Yes	No	7-12 months	6-12 months	3-6	1	1-5	Others
>35	6-11 months	Male	1	Tawjihi	Private sector	Tawjihi	0	House of family (husband/wife)	Own	<400	Yes	Mixed	Mother causes	Yes	No	0-6 months	6-12 months	7-10	2	1-5	Others
>35	12-17 months	Female	1	Bachelor Degree	Public sector	Bachelor Degree	1-8	Detached house	Own	700-1000	No	Mixed	Mother causes	No	Yes	0-6 months	6-12 months	7-10	1	1-5	Others
25-35	12-17 months	Female	1	Tawjihi	Private sector	Tawjihi	0	House of family (husband/wife)	Own	<400	Yes	Artificial feeding	No specific reason	Yes	Yes	N/A	6-12 months	7-10	1	1-5	Others
25-35	12-17 months	Female	0	Tawjihi	Private sector	Tawjihi	1-8	Detached house	Own	<400	Yes	Artificial feeding	No specific reason	Yes	Yes	N/A	More than 12 months	7-10	1	1-5	Others
25-35	12-17 months	Female	1	Bachelor Degree	Private sector	Bachelor Degree	0	House of family (husband/wife)	Own	<400	No	Breast feeding	N/A	No	No	7-12 months	6-12 months	3-6	1	1-5	Others
25-35	6-11 months	Female	0	Postgraduate	Does not work	Postgraduate	0	Detached house	Own	<400	No	Mixed	Mother causes	Yes	Yes	7-12 months	Less than 6 months	3-6	1	1-5	Others
25-35	18-24 months	Female	0	Bachelor Degree	Private sector	Tawjihi	0	Detached house	Own	<400	Yes	Artificial feeding	Extra assistance	No	No	N/A	Less than 6 months	3-6	0	1-5	Others
25-35	12-17 months	Female	0	Tawjihi	Military sector	Tawjihi	0	Detached house	Own	<400	Yes	Mixed	Extra assistance	No	Yes	7-12 months	6-12 months	More than 10	1	1-5	Others
25-35	6-11 months	Male	0	Bachelor Degree	Private sector	Tawjihi	1-8	House of family (husband/wife)	Own	>1000	No	Mixed	Extra assistance	No	No	0-6 months	6-12 months	More than 10	1	1-5	Others
25-35	12-17 months	Male	1	Less than that	Public sector	Uneducated	0	House of family (husband/wife)	Rent	<400	No	Mixed	Extra assistance	No	Yes	0-6 months	Less than 6 months	3-6	1	1-5	Others
>35	12-17 months	Male	0	Tawjihi	Military sector	Tawjihi	0	House of family (husband/wife)	Own	<400	No	Mixed	Extra assistance	No	No	More than 12 months	Less than 6 months	3-6	1	1-5	Others
25-35	12-17 months	Female	0	Less than that	Private sector	Uneducated	0	House of family (husband/wife)	Own	<400	No	Breast feeding	N/A	No	No	0-6 months	6-12 months	More than 10	1	1-5	Others
25-35	18-24 months	Male	1	Less than that	Military sector	Uneducated	0	Detached house	Rent	<400	No	Mixed	Extra assistance	No	Yes	More than 12 months	Less than 6 months	7-10	1	1-5	Others
25-35	6-11 months	Female	1	Bachelor Degree	Private sector	Bachelor Degree	0	Detached house	Rent	400-700	No	Artificial feeding	Extra assistance	Yes	Yes	N/A	6-12 months	3-6	1	1-5	Others
25-35	12-17 months	Male	1	Bachelor Degree	Military sector	Tawjihi	0	Detached house	Rent	<400	No	Mixed	Extra assistance	No	No	More than 12 months	Less than 6 months	3-6	1	1-5	Others
25-35	12-17 months	Male	1	Tawjihi	Private sector	Bachelor Degree	0	Detached house	Rent	700-1000	No	Mixed	Mother causes	No	Yes	0-6 months	6-12 months	3-6	1	1-5	Others
25-35	18-24 months	Male	0	Bachelor Degree	Private sector	Tawjihi	1-8	Detached house	Rent	<400	No	Breast feeding	N/A	No	No	0-6 months	Less than 6 months	More than 10	0	1-5	Others
>35	12-17 months	Male	1	Tawjihi	Private sector	Uneducated	0	Detached house	Rent	<400	Yes	Breast feeding	N/A	No	No	More than 12 months	6-12 months	7-10	1	1-5	Others
25-35	6-11 months	Female	0	Bachelor Degree	Public sector	Bachelor Degree	0	House of family (husband/wife)	Own	<400	No	Breast feeding	N/A	Yes	No	0-6 months	6-12 months	3-6	1	1-5	Others
25-35	12-17 months	Male	0	Less than that	Military sector	Tawjihi	0	House of family (husband/wife)	Own	<400	No	Breast feeding	N/A	No	Yes	7-12 months	Less than 6 months	7-10	1	1-5	Others
>35	12-17 months	Female	0	Less than that	Military sector	Uneducated	0	Detached house	Own	<400	No	Breast feeding	N/A	No	Yes	More than 12 months	6-12 months	7-10	1	1-5	Others
<25	12-17 months	Male	0	Bachelor Degree	Military sector	Tawjihi	0	Detached house	Own	<400	No	Breast feeding	N/A	No	No	More than 12 months	6-12 months	7-10	1	1-5	Others
25-35	6-11 months	Male	1	Bachelor Degree	Public sector	Bachelor Degree	0	Detached house	Own	400-700	No	Breast feeding	N/A	No	Yes	0-6 months	Less than 6 months	More than 10	1	1-5	Others
25-35	12-17 months	Male	0	Tawjihi	Private sector	Tawjihi	0	House of family (husband/wife)	Own	400-700	No	Breast feeding	N/A	No	Yes	7-12 months	6-12 months	7-10	1	1-5	Others
25-35	12-17 months	Female	1	Bachelor Degree	Private sector	Bachelor Degree	0	Detached house	Rent	400-700	No	Breast feeding	N/A	No	No	7-12 months	6-12 months	7-10	1	1-5	Others
25-35	12-17 months	Male	0	Less than that	Private sector	Uneducated	0	House of family (husband/wife)	Own	<400	No	Breast feeding	N/A	No	Yes	7-12 months	Less than 6 months	3-6	1	1-5	Others
>35	18-24 months	Male	1	Tawjihi	Military sector	Bachelor Degree	0	Detached house	Own	400-700	Yes	Breast feeding	N/A	No	No	0-6 months	6-12 months	More than 10	1	6-10	Others
25-35	18-24 months	Female	0	Tawjihi	Private sector	Bachelor Degree	0	House of family (husband/wife)	Own	400-700	Yes	Breast feeding	N/A	No	No	0-6 months	Less than 6 months	3-6	1	1-5	Others
25-35	18-24 months	Male	0	Tawjihi	Military sector	Tawjihi	0	House of family (husband/wife)	Own	<400	No	Breast feeding	N/A	No	Yes	7-12 months	6-12 months	7-10	1	1-5	Others
25-35	18-24 months	Male	1	Tawjihi	Private sector	Tawjihi	0	Detached house	Rent	400-700	No	Breast feeding	N/A	No	Yes	More than 12 months	6-12 months	3-6	1	1-5	Others
25-35	6-11 months	Male	1	Bachelor Degree	Public sector	Bachelor Degree	0	Detached house	Own	<400	No	Breast feeding	N/A	No	No	0-6 months	6-12 months	7-10	1	1-5	Others
25-35	12-17 months	Female	1	Less than that	Military sector	Tawjihi	0	Detached house	Rent	<400	Yes	Breast feeding	N/A	No	No	More than 12 months	6-12 months	3-6	1	1-5	Others
25-35	12-17 months	Female	0	Tawjihi	Military sector	Tawjihi	0	Detached house	Own	<400	Yes	Breast feeding	N/A	No	No	0-6 months	Less than 6 months	3-6	1	1-5	Others
25-35	6-11 months	Female	1	Less than that	Private sector	Tawjihi	0	Detached house	Own	<400	No	Breast feeding	N/A	No	Yes	0-6 months	Less than 6 months	7-10	1	1-5	Others
<25	12-17 months	Male	0	Bachelor Degree	Private sector	Tawjihi	>8	Detached house	Own	400-700	Yes	Breast feeding	N/A	No	Yes	More than 12 months	More than 12 months	3-6	1	1-5	Others
25-35	12-17 months	Male	1	Tawjihi	Does not work	Uneducated	0	House of family (husband/wife)	Rent	<400	No	Breast feeding	N/A	No	Yes	More than 12 months	6-12 months	7-10	1	6-10	Others
>35	12-17 months	Male	1	Bachelor Degree	Public sector	Bachelor Degree	0	Detached house	Rent	<400	Yes	Breast feeding	N/A	No	No	7-12 months	6-12 months	3-6	1	1-5	Others
25-35	6-11 months	Female	1	Bachelor Degree	Military sector	Tawjihi	0	Detached house	Own	<400	No	Artificial feeding	No specific reason	No	No	N/A	6-12 months	3-6	1	1-5	Others
<25	12-17 months	Female	1	Tawjihi	Public sector	Uneducated	0	Detached house	Own	<400	No	Breast feeding	N/A	No	No	0-6 months	6-12 months	7-10	1	1-5	Others
25-35	12-17 months	Male	1	Tawjihi	Private sector	Tawjihi	0	Detached house	Rent	<400	Yes	Breast feeding	N/A	No	No	7-12 months	6-12 months	7-10	1	More than 10	Others
25-35	6-11 months	Female	1	Tawjihi	Private sector	Bachelor Degree	0	Detached house	Own	<400	No	Breast feeding	N/A	No	Yes	0-6 months	Less than 6 months	3-6	1	1-5	Others
>35	12-17 months	Male	1	Bachelor Degree	Private sector	Tawjihi	0	Detached house	Own	400-700	Yes	Breast feeding	N/A	No	No	More than 12 months	Less than 6 months	7-10	1	1-5	Others
25-35	12-17 months	Male	0	Bachelor Degree	Public sector	Bachelor Degree	0	Detached house	Own	<400	No	Artificial feeding	No specific reason	No	No	N/A	Less than 6 months	3-6	1	1-5	Others
25-35	18-24 months	Female	0	Tawjihi	Public sector	Tawjihi	0	House of family (husband/wife)	Own	<400	Yes	Breast feeding	N/A	No	No	0-6 months	6-12 months	3-6	2	6-10	Others
>35	12-17 months	Female	0	Tawjihi	Private sector	Uneducated	0	Detached house	Rent	<400	Yes	Artificial feeding	Extra assistance	Yes	No	N/A	Less than 6 months	7-10	0	6-10	Others
25-35	18-24 months	Male	1	Tawjihi	Does not work	Uneducated	0	Detached house	Rent	<400	Yes	Mixed	Extra assistance	No	Yes	0-6 months	Less than 6 months	7-10	1	1-5	Others
25-35	12-17 months	Female	1	Less than that	Public sector	Uneducated	0	House of family (husband/wife)	Rent	<400	No	Mixed	Extra assistance	No	Yes	0-6 months	Less than 6 months	3-6	1	1-5	Others
25-35	6-11 months	Male	0	Bachelor Degree	Private sector	Uneducated	0	House of family (husband/wife)	Own	400-700	No	Artificial feeding	Extra assistance	No	Yes	N/A	6-12 months	3-6	1	1-5	Others
<25	6-11 months	Female	1	Tawjihi	Military sector	Tawjihi	0	Detached house	Own	<400	No	Mixed	No specific reason	No	Yes	0-6 months	Less than 6 months	3-6	1	1-5	Others
25-35	6-11 months	Male	0	Bachelor Degree	Military sector	Bachelor Degree	0	Detached house	Own	700-1000	No	Artificial feeding	Extra assistance	No	Yes	N/A	6-12 months	7-10	0	1-5	Others
25-35	12-17 months	Male	0	Bachelor Degree	Military sector	Bachelor Degree	0	Detached house	Own	700-1000	No	Artificial feeding	Extra assistance	No	Yes	N/A	6-12 months	7-10	0	1-5	Others
>35	18-24 months	Male	0	Bachelor Degree	Public sector	Bachelor Degree	1-8	Detached house	Own	400-700	No	Mixed	Extra assistance	No	No	0-6 months	6-12 months	7-10	1	1-5	Others
>35	18-24 months	Male	0	Less than that	Private sector	Uneducated	0	House of family (husband/wife)	Rent	<400	Yes	Artificial feeding	Extra assistance	Yes	Yes	N/A	6-12 months	3-6	1	More than 10	Others
<25	6-11 months	Male	1	Tawjihi	Military sector	Tawjihi	0	Detached house	Own	<400	Yes	Mixed	Extra assistance	No	Yes	0-6 months	Less than 6 months	7-10	1	1-5	Others
25-35	12-17 months	Male	1	Tawjihi	Public sector	Tawjihi	0	Detached house	Rent	<400	Yes	Artificial feeding	Extra assistance	No	Yes	N/A	More than 12 months	More than 10	1	6-10	Others
25-35	6-11 months	Female	1	Tawjihi	Military sector	Tawjihi	0	Detached house	Own	<400	No	Artificial feeding	Extra assistance	No	Yes	N/A	Less than 6 months	More than 10	1	1-5	Others
<25	12-17 months	Male	0	Tawjihi	Private sector	Tawjihi	0	Detached house	Rent	<400	No	Mixed	Mother causes	Yes	No	0-6 months	6-12 months	3-6	1	1-5	Others
<25	6-11 months	Male	1	Tawjihi	Private sector	Tawjihi	0	Detached house	Own	<400	Yes	Artificial feeding	Mother causes	Yes	Yes	N/A	6-12 months	3-6	1	1-5	Others
25-35	12-17 months	Female	0	Bachelor Degree	Military sector	Bachelor Degree	1-8	Detached house	Own	700-1000	Yes	Artificial feeding	Extra assistance	No	No	N/A	6-12 months	3-6	0	1-5	Others
25-35	12-17 months	Male	0	Tawjihi	Military sector	Tawjihi	0	House of family (husband/wife)	Own	<400	Yes	Breast feeding	N/A	No	No	0-6 months	6-12 months	3-6	0	1-5	Others
25-35	12-17 months	Male	0	Less than that	Private sector	Uneducated	0	Detached house	Rent	<400	No	Mixed	Extra assistance	No	No	0-6 months	6-12 months	3-6	0	1-5	Others
>35	18-24 months	Male	1	Tawjihi	Private sector	Tawjihi	0	House of family (husband/wife)	Own	<400	Yes	Artificial feeding	Extra assistance	Yes	Yes	N/A	6-12 months	3-6	0	More than 10	Others
<25	18-24 months	Female	0	Less than that	Private sector	Tawjihi	0	Detached house	Own	<400	Yes	Mixed	Extra assistance	No	No	0-6 months	Less than 6 months	3-6	0	1-5	Others
>35	18-24 months	Male	0	Bachelor Degree	Military sector	Tawjihi	1-8	Detached house	Own	700-1000	No	Artificial feeding	Extra assistance	No	No	N/A	6-12 months	3-6	0	6-10	Others
>35	18-24 months	Female	1	Tawjihi	Military sector	Tawjihi	0	Detached house	Rent	400-700	No	Mixed	Extra assistance	No	Yes	7-12 months	Less than 6 months	More than 10	0	1-5	Others
25-35	12-17 months	Male	0	Tawjihi	Private sector	Uneducated	0	Detached house	Own	<400	No	Mixed	Extra assistance	No	No	0-6 months	6-12 months	3-6	1	1-5	Others
25-35	12-17 months	Female	0	Tawjihi	Private sector	Uneducated	0	Detached house	Own	700-1000	Yes	Mixed	Extra assistance	No	No	0-6 months	Less than 6 months	3-6	1	1-5	Others
25-35	12-17 months	Female	0	Less than that	Military sector	Tawjihi	0	House of family (husband/wife)	Own	<400	No	Mixed	Extra assistance	Yes	Yes	0-6 months	Less than 6 months	7-10	1	1-5	Others
<25	12-17 months	Male	1	Less than that	Private sector	Uneducated	0	House of family (husband/wife)	Own	<400	Yes	Mixed	Extra assistance	No	Yes	0-6 months	Less than 6 months	7-10	1	More than 10	Others
<25	12-17 months	Male	0	Less than that	Private sector	Tawjihi	0	Detached house	Rent	<400	No	Artificial feeding	Extra assistance	Yes	No	N/A	Less than 6 months	3-6	1	1-5	Others
25-35	12-17 months	Male	1	Tawjihi	Private sector	Uneducated	0	Detached house	Own	<400	No	Mixed	Extra assistance	No	No	0-6 months	Less than 6 months	7-10	1	6-10	Others
25-35	18-24 months	Male	0	Tawjihi	Military sector	Tawjihi	0	Detached house	Own	<400	Yes	Mixed	Extra assistance	No	No	7-12 months	6-12 months	7-10	1	1-5	Others
25-35	12-17 months	Male	0	Bachelor Degree	Private sector	Tawjihi	0	House of family (husband/wife)	Own	<400	Yes	Artificial feeding	Extra assistance	No	No	N/A	6-12 months	3-6	1	1-5	Others
25-35	6-11 months	Male	1	Tawjihi	Private sector	Tawjihi	0	Detached house	Own	<400	Yes	Mixed	Extra assistance	No	No	0-6 months	6-12 months	3-6	1	1-5	Others
<25	18-24 months	Female	1	Less than that	Private sector	Tawjihi	0	House of family (husband/wife)	Rent	<400	No	Mixed	Extra assistance	No	No	More than 12 months	Less than 6 months	3-6	1	1-5	Others
>35	18-24 months	Male	1	Tawjihi	Military sector	Tawjihi	0	Detached house	Own	<400	Yes	Mixed	Extra assistance	No	Yes	More than 12 months	Less than 6 months	7-10	1	1-5	Others
25-35	12-17 months	Male	1	Tawjihi	Military sector	Tawjihi	0	Detached house	Own	<400	No	Mixed	Extra assistance	No	No	0-6 months	Less than 6 months	7-10	1	1-5	Others
25-35	12-17 months	Female	1	Less than that	Private sector	Uneducated	0	House of family (husband/wife)	Rent	400-700	Yes	Mixed	Extra assistance	No	No	0-6 months	Less than 6 months	3-6	1	1-5	Others
>35	18-24 months	Male	1	Tawjihi	Public sector	Tawjihi	1-8	Detached house	Own	<400	No	Mixed	Extra assistance	No	Yes	7-12 months	6-12 months	3-6	1	1-5	Others
25-35	12-17 months	Male	0	Tawjihi	Private sector	Uneducated	0	House of family (husband/wife)	Own	<400	Yes	Artificial feeding	Extra assistance	No	No	N/A	Less than 6 months	7-10	2	1-5	Others
25-35	12-17 months	Male	1	Tawjihi	Private sector	Tawjihi	0	Detached house	Rent	<400	No	Mixed	Mother causes	Yes	No	0-6 months	Less than 6 months	3-6	0	1-5	Others
>35	18-24 months	Female	0	Tawjihi	Private sector	Tawjihi	0	Detached house	Rent	<400	Yes	Artificial feeding	Mother causes	No	Yes	N/A	6-12 months	3-6	0	1-5	Others
25-35	18-24 months	Male	1	Less than that	Private sector	Tawjihi	0	Detached house	Own	700-1000	No	Artificial feeding	Mother causes	Yes	No	N/A	6-12 months	3-6	0	1-5	Others
25-35	18-24 months	Male	0	Less than that	Private sector	Uneducated	0	Detached house	Rent	<400	No	Artificial feeding	Mother causes	Yes	Yes	N/A	Less than 6 months	7-10	1	1-5	Others
>35	18-24 months	Female	0	Bachelor Degree	Private sector	Tawjihi	0	Detached house	Rent	400-700	Yes	Mixed	Mother causes	No	Yes	7-12 months	Less than 6 months	More than 10	1	1-5	Others
25-35	18-24 months	Male	1	Tawjihi	Private sector	Uneducated	0	Detached house	Rent	<400	No	Artificial feeding	Mother causes	Yes	Yes	N/A	6-12 months	3-6	1	1-5	Others
25-35	12-17 months	Male	1	Less than that	Private sector	Tawjihi	0	Detached house	Rent	<400	No	Mixed	Mother causes	No	No	0-6 months	Less than 6 months	3-6	1	1-5	Others
25-35	18-24 months	Male	1	Bachelor Degree	Does not work	Uneducated	0	House of family (husband/wife)	Own	<400	Yes	Artificial feeding	Mother causes	Yes	Yes	N/A	6-12 months	3-6	2	1-5	Others
>35	18-24 months	Male	1	Bachelor Degree	Military sector	Tawjihi	1-8	Detached house	Own	700-1000	No	Mixed	Mother causes	No	Yes	0-6 months	6-12 months	7-10	1	1-5	Others
>35	18-24 months	Male	1	Tawjihi	Military sector	Tawjihi	1-8	Detached house	Own	400-700	No	Mixed	Mother causes	No	No	More than 12 months	More than 12 months	7-10	1	1-5	Others
<25	12-17 months	Male	0	Bachelor Degree	Private sector	Tawjihi	1-8	Detached house	Own	<400	Yes	Mixed	Mother causes	No	No	0-6 months	Less than 6 months	3-6	1	1-5	Others
25-35	18-24 months	Male	1	Less than that	Private sector	Tawjihi	0	Detached house	Own	400-700	No	Artificial feeding	No specific reason	No	No	N/A	More than 12 months	3-6	1	1-5	Others
>35	18-24 months	Male	1	Tawjihi	Private sector	Tawjihi	0	Detached house	Own	<400	No	Breast feeding	N/A	No	Yes	0-6 months	6-12 months	3-6	1	1-5	Others
<25	12-17 months	Male	1	Tawjihi	Military sector	Tawjihi	0	Detached house	Own	<400	No	Mixed	No specific reason	No	No	0-6 months	Less than 6 months	3-6	1	1-5	Others
25-35	12-17 months	Male	0	Tawjihi	Private sector	Tawjihi	0	Detached house	Rent	700-1000	Yes	Breast feeding	N/A	No	No	7-12 months	6-12 months	7-10	1	1-5	Others
25-35	18-24 months	Female	0	Bachelor Degree	Private sector	Bachelor Degree	1-8	Detached house	Own	700-1000	No	Artificial feeding	Extra assistance	No	No	N/A	Less than 6 months	3-6	0	1-5	Others
<25	12-17 months	Male	0	Less than that	Private sector	Tawjihi	0	Detached house	Own	<400	No	Mixed	Extra assistance	No	No	0-6 months	Less than 6 months	More than 10	0	1-5	Others
<25	12-17 months	Male	0	Less than that	Private sector	Tawjihi	0	Detached house	Own	<400	No	Mixed	Extra assistance	No	No	0-6 months	Less than 6 months	More than 10	1	1-5	Others
25-35	6-11 months	Male	1	Bachelor Degree	Private sector	Tawjihi	1-8	House of family (husband/wife)	Rent	400-700	No	Artificial feeding	Extra assistance	No	No	N/A	Less than 6 months	7-10	1	1-5	Others
25-35	18-24 months	Female	1	Less than that	Military sector	Tawjihi	0	Detached house	Own	<400	No	Artificial feeding	Extra assistance	No	No	N/A	6-12 months	3-6	2	1-5	Others
<25	12-17 months	Female	0	Tawjihi	Military sector	Tawjihi	1-8	Detached house	Own	<400	Yes	Mixed	Mother causes	No	No	0-6 months	Less than 6 months	3-6	1	1-5	Others
25-35	12-17 months	Male	0	Tawjihi	Military sector	Tawjihi	1-8	Detached house	Own	<400	No	Mixed	Mother causes	No	Yes	0-6 months	6-12 months	3-6	1	1-5	Others
<25	12-17 months	Female	0	Less than that	Private sector	Uneducated	0	Detached house	Rent	<400	Yes	Breast feeding	N/A	No	No	7-12 months	6-12 months	3-6	1	1-5	Others
25-35	12-17 months	Male	1	Bachelor Degree	Private sector	Tawjihi	0	Detached house	Rent	400-700	No	Mixed	No specific reason	No	Yes	0-6 months	6-12 months	7-10	1	1-5	Others
25-35	18-24 months	Male	0	Tawjihi	Private sector	Tawjihi	0	Detached house	Rent	700-1000	Yes	Breast feeding	N/A	No	Yes	0-6 months	Less than 6 months	More than 10	1	1-5	Others
25-35	12-17 months	Male	1	Tawjihi	Military sector	Tawjihi	0	Detached house	Rent	<400	No	Mixed	Extra assistance	No	Yes	0-6 months	6-12 months	3-6	1	1-5	Respiratory causes
25-35	12-17 months	Male	1	Tawjihi	Does not work	Tawjihi	0	House of family (husband/wife)	Rent	<400	No	Mixed	Extra assistance	No	No	0-6 months	6-12 months	7-10	0	1-5	Respiratory causes
25-35	12-17 months	Female	1	Bachelor Degree	Private sector	Bachelor Degree	0	Detached house	Own	700-1000	No	Artificial feeding	Extra assistance	No	No	N/A	6-12 months	3-6	0	1-5	Respiratory causes
>35	12-17 months	Female	1	Tawjihi	Military sector	Tawjihi	0	Detached house	Rent	<400	No	Mixed	Extra assistance	No	No	0-6 months	Less than 6 months	3-6	0	1-5	Respiratory causes
25-35	18-24 months	Male	1	Bachelor Degree	Military sector	Tawjihi	0	Detached house	Own	<400	Yes	Mixed	Extra assistance	No	Yes	0-6 months	Less than 6 months	3-6	0	1-5	Respiratory causes
<25	18-24 months	Male	1	Less than that	Private sector	Uneducated	0	House of family (husband/wife)	Own	<400	No	Mixed	Extra assistance	No	Yes	0-6 months	Less than 6 months	3-6	1	1-5	Respiratory causes
25-35	18-24 months	Female	1	Tawjihi	Private sector	Tawjihi	0	House of family (husband/wife)	Own	<400	Yes	Mixed	Extra assistance	No	Yes	0-6 months	Less than 6 months	7-10	1	1-5	Respiratory causes
<25	12-17 months	Male	0	Less than that	Private sector	Tawjihi	0	Detached house	Rent	<400	No	Mixed	Extra assistance	No	No	0-6 months	Less than 6 months	3-6	1	1-5	Respiratory causes
25-35	12-17 months	Female	1	Bachelor Degree	Private sector	Tawjihi	0	House of family (husband/wife)	Own	<400	No	Artificial feeding	Extra assistance	No	Yes	N/A	Less than 6 months	3-6	1	1-5	Respiratory causes
<25	12-17 months	Male	0	Tawjihi	Private sector	Tawjihi	0	House of family (husband/wife)	Own	<400	No	Mixed	Extra assistance	Yes	Yes	0-6 months	6-12 months	7-10	1	1-5	Respiratory causes
25-35	18-24 months	Male	1	Bachelor Degree	Military sector	Tawjihi	0	House of family (husband/wife)	Rent	400-700	No	Artificial feeding	Extra assistance	No	Yes	N/A	Less than 6 months	7-10	1	1-5	Respiratory causes
25-35	18-24 months	Female	1	Tawjihi	Military sector	Tawjihi	0	Detached house	Rent	<400	Yes	Mixed	Extra assistance	No	Yes	7-12 months	6-12 months	3-6	1	1-5	Respiratory causes
25-35	18-24 months	Male	1	Bachelor Degree	Public sector	Bachelor Degree	0	Detached house	Rent	<400	No	Artificial feeding	Extra assistance	No	Yes	N/A	Less than 6 months	3-6	1	1-5	Respiratory causes
<25	12-17 months	Male	1	Less than that	Private sector	Uneducated	0	House of family (husband/wife)	Rent	<400	Yes	Mixed	Extra assistance	No	No	0-6 months	6-12 months	7-10	1	1-5	Respiratory causes
25-35	12-17 months	Female	1	Bachelor Degree	Military sector	Tawjihi	0	Detached house	Own	<400	Yes	Mixed	Extra assistance	No	No	0-6 months	Less than 6 months	7-10	1	1-5	Respiratory causes
<25	12-17 months	Male	1	Bachelor Degree	Military sector	Bachelor Degree	0	Detached house	Rent	<400	No	Mixed	Extra assistance	No	No	7-12 months	6-12 months	3-6	1	1-5	Respiratory causes
>35	18-24 months	Female	1	Bachelor Degree	Private sector	Bachelor Degree	0	House of family (husband/wife)	Own	400-700	Yes	Mixed	Extra assistance	No	No	7-12 months	Less than 6 months	More than 10	1	1-5	Respiratory causes
25-35	12-17 months	Female	0	Tawjihi	Public sector	Tawjihi	0	Detached house	Own	400-700	Yes	Mixed	Extra assistance	No	Yes	More than 12 months	6-12 months	7-10	1	1-5	Respiratory causes
25-35	12-17 months	Male	1	Tawjihi	Public sector	Bachelor Degree	0	Detached house	Own	<400	No	Mixed	Extra assistance	No	No	0-6 months	6-12 months	7-10	2	1-5	Respiratory causes
>35	18-24 months	Male	1	Tawjihi	Military sector	Tawjihi	0	Detached house	Own	<400	No	Mixed	Extra assistance	No	No	0-6 months	Less than 6 months	7-10	2	1-5	Respiratory causes
<25	18-24 months	Male	0	Tawjihi	Public sector	Tawjihi	0	Detached house	Own	<400	Yes	Mixed	Mother causes	Yes	Yes	More than 12 months	6-12 months	3-6	0	1-5	Respiratory causes
<25	18-24 months	Male	1	Tawjihi	Private sector	Tawjihi	0	Detached house	Own	<400	No	Artificial feeding	Mother causes	Yes	Yes	N/A	Less than 6 months	3-6	1	1-5	Respiratory causes
<25	18-24 months	Female	1	Less than that	Private sector	Uneducated	0	House of family (husband/wife)	Own	<400	No	Mixed	Mother causes	No	No	0-6 months	6-12 months	7-10	1	1-5	Respiratory causes
25-35	18-24 months	Male	1	Bachelor Degree	Private sector	Bachelor Degree	0	Detached house	Own	<400	No	Artificial feeding	Mother causes	No	No	N/A	6-12 months	3-6	1	1-5	Respiratory causes
25-35	6-11 months	Male	1	Bachelor Degree	Military sector	Tawjihi	0	Detached house	Own	<400	No	Artificial feeding	Mother causes	No	Yes	N/A	Less than 6 months	7-10	1	1-5	Respiratory causes
25-35	18-24 months	Male	0	Bachelor Degree	Military sector	Tawjihi	0	Detached house	Own	<400	Yes	Mixed	Mother causes	No	No	0-6 months	Less than 6 months	7-10	1	1-5	Respiratory causes
25-35	12-17 months	Male	1	Bachelor Degree	Military sector	Bachelor Degree	>8	Detached house	Rent	700-1000	Yes	Artificial feeding	Mother causes	No	Yes	N/A	6-12 months	3-6	1	1-5	Respiratory causes
25-35	12-17 months	Male	1	Bachelor Degree	Public sector	Tawjihi	1-8	House of family (husband/wife)	Rent	<400	No	Mixed	Mother causes	No	No	0-6 months	6-12 months	7-10	1	1-5	Respiratory causes
25-35	12-17 months	Female	1	Tawjihi	Public sector	Tawjihi	0	Detached house	Own	<400	Yes	Artificial feeding	No specific reason	No	No	N/A	Less than 6 months	3-6	0	1-5	Respiratory causes
25-35	12-17 months	Female	1	Tawjihi	Public sector	Uneducated	0	House of family (husband/wife)	Own	<400	No	Mixed	No specific reason	No	No	0-6 months	Less than 6 months	3-6	1	1-5	Respiratory causes
25-35	12-17 months	Female	1	Bachelor Degree	Military sector	Tawjihi	0	House of family (husband/wife)	Own	<400	No	Breast feeding	N/A	No	Yes	0-6 months	6-12 months	3-6	1	1-5	Respiratory causes
25-35	12-17 months	Female	0	Tawjihi	Public sector	Tawjihi	0	House of family (husband/wife)	Own	<400	Yes	Breast feeding	N/A	No	Yes	More than 12 months	6-12 months	3-6	1	1-5	Respiratory causes
25-35	12-17 months	Female	1	Postgraduate	Public sector	Postgraduate	>8	Detached house	Rent	700-1000	No	Mixed	Mother causes	No	No	0-6 months	6-12 months	3-6	1	1-5	Respiratory causes
>35	12-17 months	Male	1	Postgraduate	Public sector	Bachelor Degree	1-8	Detached house	Own	700-1000	No	Artificial feeding	Extra assistance	Yes	Yes	N/A	6-12 months	More than 10	1	1-5	Respiratory causes
>35	18-24 months	Female	0	Tawjihi	Military sector	Tawjihi	0	Detached house	Own	400-700	No	Mixed	Extra assistance	No	No	0-6 months	Less than 6 months	7-10	0	6-10	Respiratory causes
<25	18-24 months	Male	0	Less than that	Private sector	Uneducated	0	House of family (husband/wife)	Own	<400	No	Mixed	Extra assistance	No	No	0-6 months	Less than 6 months	7-10	1	1-5	Respiratory causes
<25	18-24 months	Female	0	Less than that	Private sector	Uneducated	0	House of family (husband/wife)	Rent	<400	No	Mixed	Extra assistance	No	Yes	0-6 months	Less than 6 months	7-10	1	1-5	Respiratory causes
>35	18-24 months	Male	0	Tawjihi	Private sector	Tawjihi	0	House of family (husband/wife)	Own	<400	No	Mixed	Extra assistance	Yes	Yes	0-6 months	6-12 months	7-10	1	1-5	Respiratory causes
<25	6-11 months	Female	1	Less than that	Military sector	Tawjihi	0	House of family (husband/wife)	Own	<400	No	Mixed	Mother causes	No	No	0-6 months	Less than 6 months	More than 10	1	1-5	Respiratory causes
<25	12-17 months	Male	1	Tawjihi	Does not work	Tawjihi	0	House of family (husband/wife)	Own	<400	No	Breast feeding	N/A	No	Yes	0-6 months	Less than 6 months	7-10	0	1-5	Respiratory causes
>35	18-24 months	Male	0	Bachelor Degree	Private sector	Tawjihi	0	House of family (husband/wife)	Own	<400	No	Breast feeding	N/A	Yes	No	More than 12 months	6-12 months	7-10	0	1-5	Respiratory causes
25-35	18-24 months	Female	1	Tawjihi	Military sector	Tawjihi	0	Detached house	Own	<400	Yes	Breast feeding	N/A	No	Yes	More than 12 months	6-12 months	7-10	1	1-5	Respiratory causes
25-35	12-17 months	Female	1	Bachelor Degree	Public sector	Tawjihi	0	Detached house	Own	<400	Yes	Breast feeding	N/A	No	No	0-6 months	Less than 6 months	7-10	1	1-5	Respiratory causes
25-35	12-17 months	Female	1	Less than that	Private sector	Uneducated	0	Detached house	Own	<400	Yes	Breast feeding	N/A	No	Yes	7-12 months	6-12 months	3-6	1	1-5	Respiratory causes
25-35	12-17 months	Male	1	Less than that	Private sector	Uneducated	0	Detached house	Rent	<400	No	Breast feeding	N/A	No	Yes	0-6 months	Less than 6 months	7-10	1	1-5	Respiratory causes
25-35	18-24 months	Male	1	Less than that	Public sector	Bachelor Degree	0	Detached house	Own	400-700	Yes	Breast feeding	N/A	No	No	More than 12 months	6-12 months	3-6	1	1-5	Respiratory causes
25-35	12-17 months	Female	1	Tawjihi	Private sector	Tawjihi	0	Detached house	Rent	<400	Yes	Breast feeding	N/A	No	Yes	0-6 months	6-12 months	3-6	1	1-5	Respiratory causes
25-35	12-17 months	Male	1	Tawjihi	Public sector	Tawjihi	0	House of family (husband/wife)	Own	<400	Yes	Breast feeding	N/A	No	Yes	0-6 months	Less than 6 months	3-6	1	1-5	Respiratory causes
25-35	12-17 months	Male	0	Less than that	Private sector	Tawjihi	0	Detached house	Own	<400	Yes	Breast feeding	N/A	No	Yes	0-6 months	Less than 6 months	7-10	1	1-5	Respiratory causes
25-35	12-17 months	Female	1	Tawjihi	Private sector	Uneducated	0	House of family (husband/wife)	Own	<400	Yes	Breast feeding	N/A	No	Yes	7-12 months	Less than 6 months	7-10	1	1-5	Respiratory causes
25-35	12-17 months	Male	1	Bachelor Degree	Military sector	Bachelor Degree	0	Detached house	Own	400-700	No	Breast feeding	N/A	No	No	0-6 months	Less than 6 months	3-6	1	1-5	Respiratory causes
25-35	12-17 months	Male	1	Bachelor Degree	Private sector	Bachelor Degree	0	Detached house	Own	<400	No	Breast feeding	N/A	No	No	0-6 months	Less than 6 months	3-6	1	1-5	Respiratory causes
>35	18-24 months	Female	1	Bachelor Degree	Public sector	Bachelor Degree	0	Detached house	Own	400-700	No	Breast feeding	N/A	No	No	More than 12 months	6-12 months	7-10	1	1-5	Respiratory causes
25-35	18-24 months	Female	1	Less than that	Military sector	Uneducated	0	House of family (husband/wife)	Own	<400	No	Breast feeding	N/A	No	No	7-12 months	Less than 6 months	3-6	1	1-5	Respiratory causes
25-35	12-17 months	Female	0	Tawjihi	Private sector	Tawjihi	0	Detached house	Rent	400-700	No	Breast feeding	N/A	No	Yes	0-6 months	Less than 6 months	7-10	1	1-5	Respiratory causes
<25	6-11 months	Female	1	Tawjihi	Private sector	Bachelor Degree	0	Detached house	Rent	<400	No	Breast feeding	N/A	No	No	0-6 months	Less than 6 months	3-6	1	1-5	Respiratory causes
>35	18-24 months	Female	0	Bachelor Degree	Private sector	Bachelor Degree	1-8	Detached house	Own	>1000	Yes	Breast feeding	N/A	No	No	More than 12 months	6-12 months	7-10	1	1-5	Respiratory causes
25-35	12-17 months	Male	1	Less than that	Private sector	Uneducated	0	Detached house	Own	<400	Yes	Breast feeding	N/A	No	Yes	More than 12 months	6-12 months	7-10	1	1-5	Respiratory causes
25-35	18-24 months	Male	1	Tawjihi	Private sector	Tawjihi	0	House of family (husband/wife)	Own	400-700	No	Breast feeding	N/A	No	No	7-12 months	6-12 months	7-10	1	1-5	Respiratory causes
<25	12-17 months	Male	1	Less than that	Private sector	Uneducated	0	House of family (husband/wife)	Own	<400	No	Breast feeding	N/A	No	Yes	0-6 months	Less than 6 months	7-10	1	1-5	Respiratory causes
25-35	12-17 months	Female	1	Bachelor Degree	Military sector	Bachelor Degree	0	Detached house	Own	<400	No	Breast feeding	N/A	No	No	0-6 months	Less than 6 months	7-10	1	1-5	Respiratory causes
25-35	12-17 months	Female	1	Less than that	Private sector	Tawjihi	0	Detached house	Rent	400-700	No	Breast feeding	N/A	No	No	0-6 months	6-12 months	7-10	1	1-5	Respiratory causes
>35	12-17 months	Male	1	Bachelor Degree	Private sector	Tawjihi	0	Detached house	Rent	<400	No	Breast feeding	N/A	No	No	More than 12 months	6-12 months	More than 10	1	1-5	Respiratory causes
>35	18-24 months	Male	0	Tawjihi	Private sector	Tawjihi	0	Detached house	Own	<400	No	Breast feeding	N/A	No	No	0-6 months	Less than 6 months	More than 10	1	1-5	Respiratory causes
25-35	12-17 months	Male	1	Less than that	Private sector	Tawjihi	0	Detached house	Rent	<400	Yes	Breast feeding	N/A	No	Yes	0-6 months	Less than 6 months	More than 10	1	1-5	Respiratory causes
<25	18-24 months	Male	0	Bachelor Degree	Public sector	Bachelor Degree	0	Detached house	Own	<400	No	Breast feeding	N/A	No	No	0-6 months	Less than 6 months	7-10	1	1-5	Respiratory causes
<25	18-24 months	Male	1	Less than that	Private sector	Uneducated	0	House of family (husband/wife)	Own	<400	No	Breast feeding	N/A	No	Yes	0-6 months	Less than 6 months	7-10	1	1-5	Respiratory causes
25-35	18-24 months	Female	1	Less than that	Public sector	Uneducated	0	Detached house	Own	<400	No	Breast feeding	N/A	No	No	7-12 months	6-12 months	3-6	1	1-5	Respiratory causes
25-35	18-24 months	Male	0	Bachelor Degree	Public sector	Bachelor Degree	0	Detached house	Own	<400	No	Breast feeding	N/A	No	No	7-12 months	6-12 months	7-10	1	1-5	Respiratory causes
25-35	18-24 months	Female	0	Bachelor Degree	Military sector	Tawjihi	1-8	Detached house	Rent	<400	Yes	Breast feeding	N/A	No	No	More than 12 months	6-12 months	3-6	1	1-5	Respiratory causes
<25	12-17 months	Female	1	Tawjihi	Private sector	Tawjihi	0	Detached house	Rent	<400	No	Breast feeding	N/A	Yes	No	7-12 months	6-12 months	3-6	2	1-5	Respiratory causes
25-35	12-17 months	Male	1	Bachelor Degree	Private sector	Tawjihi	0	House of family (husband/wife)	Own	400-700	Yes	Breast feeding	N/A	No	Yes	7-12 months	More than 12 months	3-6	2	1-5	Respiratory causes
25-35	6-11 months	Male	1	Less than that	Public sector	Postgraduate	0	Detached house	Rent	400-700	No	Breast feeding	N/A	No	No	0-6 months	Less than 6 months	7-10	2	1-5	Respiratory causes
<25	12-17 months	Male	1	Tawjihi	Private sector	Tawjihi	0	House of family (husband/wife)	Own	<400	No	Breast feeding	N/A	No	No	7-12 months	Less than 6 months	3-6	0	1-5	Respiratory causes
25-35	12-17 months	Male	1	Bachelor Degree	Private sector	Bachelor Degree	0	House of family (husband/wife)	Own	<400	No	Artificial feeding	Extra assistance	No	No	N/A	Less than 6 months	3-6	1	1-5	Respiratory causes
<25	12-17 months	Female	0	Less than that	Military sector	Tawjihi	0	Detached house	Own	<400	No	Mixed	Extra assistance	No	No	0-6 months	Less than 6 months	7-10	0	6-10	Respiratory causes
25-35	18-24 months	Female	0	Bachelor Degree	Public sector	Tawjihi	0	Detached house	Own	<400	Yes	Artificial feeding	Extra assistance	No	Yes	N/A	Less than 6 months	7-10	0	1-5	Respiratory causes
25-35	18-24 months	Male	1	Less than that	Private sector	Uneducated	0	Detached house	Own	<400	Yes	Breast feeding	N/A	No	No	0-6 months	Less than 6 months	7-10	0	1-5	Respiratory causes
25-35	18-24 months	Male	0	Bachelor Degree	Private sector	Tawjihi	0	House of family (husband/wife)	Own	<400	No	Mixed	Extra assistance	No	No	0-6 months	Less than 6 months	3-6	1	1-5	Respiratory causes
<25	18-24 months	Female	0	Tawjihi	Military sector	Tawjihi	0	Detached house	Own	400-700	No	Artificial feeding	Extra assistance	No	Yes	N/A	Less than 6 months	7-10	1	1-5	Respiratory causes
<25	18-24 months	Female	1	Tawjihi	Private sector	Tawjihi	0	Detached house	Rent	<400	No	Mixed	Extra assistance	No	No	0-6 months	6-12 months	3-6	1	1-5	Respiratory causes
25-35	18-24 months	Male	1	Tawjihi	Military sector	Tawjihi	0	Detached house	Own	<400	Yes	Mixed	Extra assistance	No	No	0-6 months	Less than 6 months	7-10	1	1-5	Respiratory causes
25-35	18-24 months	Male	1	Bachelor Degree	Military sector	Tawjihi	1-8	House of family (husband/wife)	Own	400-700	Yes	Mixed	Extra assistance	No	No	7-12 months	6-12 months	3-6	1	1-5	Respiratory causes
25-35	18-24 months	Female	1	Bachelor Degree	Private sector	Bachelor Degree	0	Detached house	Rent	<400	No	Mixed	Extra assistance	No	Yes	0-6 months	Less than 6 months	7-10	1	1-5	Respiratory causes
25-35	18-24 months	Male	1	Bachelor Degree	Private sector	Bachelor Degree	0	House of family (husband/wife)	Own	<400	Yes	Mixed	Extra assistance	No	No	7-12 months	Less than 6 months	7-10	1	1-5	Respiratory causes
25-35	18-24 months	Male	1	Tawjihi	Military sector	Tawjihi	0	Detached house	Own	<400	No	Artificial feeding	Mother causes	Yes	Yes	N/A	Less than 6 months	7-10	1	1-5	Respiratory causes
25-35	18-24 months	Male	0	Bachelor Degree	Military sector	Tawjihi	1-8	Detached house	Rent	700-1000	Yes	Artificial feeding	Mother causes	No	Yes	N/A	Less than 6 months	7-10	1	1-5	Respiratory causes
>35	18-24 months	Male	1	Less than that	Military sector	Uneducated	0	Detached house	Own	<400	Yes	Artificial feeding	Extra assistance	No	Yes	N/A	Less than 6 months	7-10	0	1-5	Respiratory causes
25-35	18-24 months	Male	1	Tawjihi	Military sector	Tawjihi	0	Detached house	Own	400-700	No	Artificial feeding	Extra assistance	Yes	No	N/A	Less than 6 months	3-6	1	1-5	Respiratory causes
25-35	12-17 months	Male	1	Tawjihi	Military sector	Tawjihi	0	Detached house	Rent	<400	Yes	Artificial feeding	Extra assistance	No	No	N/A	Less than 6 months	3-6	1	1-5	Respiratory causes
<25	12-17 months	Female	0	Tawjihi	Public sector	Tawjihi	0	Detached house	Own	400-700	No	Artificial feeding	Extra assistance	No	No	N/A	Less than 6 months	More than 10	1	1-5	Respiratory causes
25-35	12-17 months	Female	1	Tawjihi	Military sector	Tawjihi	1-8	House of family (husband/wife)	Own	<400	Yes	Mixed	Extra assistance	No	No	0-6 months	Less than 6 months	3-6	1	1-5	Respiratory causes
25-35	12-17 months	Female	1	Bachelor Degree	Public sector	Bachelor Degree	0	Detached house	Rent	400-700	Yes	Mixed	Extra assistance	No	Yes	0-6 months	6-12 months	7-10	1	1-5	Respiratory causes
25-35	18-24 months	Male	0	Tawjihi	Private sector	Uneducated	0	Detached house	Own	<400	Yes	Mixed	Extra assistance	No	No	0-6 months	6-12 months	7-10	1	1-5	Respiratory causes
<25	18-24 months	Male	1	Tawjihi	Public sector	Tawjihi	0	Detached house	Own	<400	Yes	Mixed	Extra assistance	No	No	0-6 months	Less than 6 months	3-6	1	1-5	Respiratory causes
25-35	12-17 months	Male	0	Tawjihi	Private sector	Tawjihi	0	Detached house	Rent	<400	Yes	Artificial feeding	Extra assistance	No	Yes	N/A	More than 12 months	More than 10	1	6-10	Respiratory causes
25-35	12-17 months	Male	1	Postgraduate	Private sector	Bachelor Degree	0	Detached house	Own	700-1000	No	Mixed	Extra assistance	No	No	0-6 months	Less than 6 months	7-10	1	1-5	Respiratory causes
25-35	12-17 months	Male	1	Tawjihi	Military sector	Tawjihi	0	Detached house	Own	<400	Yes	Mixed	Extra assistance	No	Yes	More than 12 months	6-12 months	3-6	1	1-5	Respiratory causes
>35	18-24 months	Male	0	Bachelor Degree	Military sector	Bachelor Degree	0	Detached house	Own	<400	No	Artificial feeding	Mother causes	Yes	Yes	N/A	6-12 months	3-6	0	1-5	Respiratory causes
25-35	12-17 months	Male	0	Tawjihi	Military sector	Tawjihi	0	House of family (husband/wife)	Own	<400	Yes	Artificial feeding	Mother causes	No	Yes	N/A	Less than 6 months	7-10	0	1-5	Respiratory causes
<25	12-17 months	Male	1	Tawjihi	Does not work	Tawjihi	0	Detached house	Own	<400	Yes	Artificial feeding	Mother causes	Yes	Yes	N/A	6-12 months	3-6	1	1-5	Respiratory causes
25-35	12-17 months	Female	1	Tawjihi	Private sector	Tawjihi	0	Detached house	Rent	400-700	Yes	Artificial feeding	Mother causes	Yes	No	N/A	Less than 6 months	3-6	1	More than 10	Respiratory causes
25-35	12-17 months	Female	1	Bachelor Degree	Public sector	Postgraduate	1-8	Detached house	Own	>1000	Yes	Artificial feeding	Mother causes	No	Yes	N/A	Less than 6 months	7-10	1	1-5	Respiratory causes
25-35	12-17 months	Female	1	Postgraduate	Military sector	Tawjihi	0	Detached house	Own	400-700	No	Mixed	Mother causes	No	No	0-6 months	Less than 6 months	7-10	1	1-5	Respiratory causes
>35	12-17 months	Male	1	Tawjihi	Private sector	Uneducated	0	Detached house	Rent	<400	Yes	Artificial feeding	Extra assistance	No	No	N/A	Less than 6 months	7-10	0	1-5	Respiratory causes
<25	12-17 months	Male	0	Tawjihi	Private sector	Tawjihi	0	Detached house	Rent	<400	Yes	Artificial feeding	Extra assistance	No	Yes	N/A	Less than 6 months	3-6	0	1-5	Respiratory causes
25-35	12-17 months	Female	1	Less than that	Military sector	Tawjihi	0	House of family (husband/wife)	Rent	<400	No	Mixed	Extra assistance	Yes	Yes	0-6 months	Less than 6 months	3-6	0	1-5	Respiratory causes
25-35	12-17 months	Female	0	Less than that	Private sector	Uneducated	0	Detached house	Rent	<400	No	Mixed	Extra assistance	No	No	0-6 months	Less than 6 months	3-6	0	1-5	Respiratory causes
25-35	18-24 months	Male	0	Tawjihi	Private sector	Tawjihi	0	Detached house	Own	<400	Yes	Mixed	Extra assistance	No	No	0-6 months	More than 12 months	More than 10	1	1-5	Respiratory causes
25-35	18-24 months	Female	1	Less than that	Private sector	Uneducated	0	House of family (husband/wife)	Own	<400	No	Mixed	Extra assistance	No	Yes	0-6 months	Less than 6 months	More than 10	1	1-5	Respiratory causes
25-35	18-24 months	Male	1	Tawjihi	Private sector	Tawjihi	0	Detached house	Rent	400-700	Yes	Breast feeding	N/A	No	No	7-12 months	6-12 months	7-10	1	1-5	Respiratory causes
25-35	12-17 months	Male	0	Tawjihi	Private sector	Tawjihi	0	House of family (husband/wife)	Own	<400	No	Artificial feeding	Extra assistance	No	No	N/A	6-12 months	More than 10	1	1-5	Respiratory causes
25-35	12-17 months	Male	0	Less than that	Military sector	Tawjihi	0	Detached house	Rent	<400	Yes	Artificial feeding	Extra assistance	No	Yes	N/A	6-12 months	7-10	1	1-5	Respiratory causes
25-35	12-17 months	Female	1	Less than that	Private sector	Tawjihi	0	Detached house	Own	<400	Yes	Mixed	Extra assistance	No	Yes	0-6 months	6-12 months	More than 10	1	1-5	Respiratory causes
25-35	12-17 months	Female	0	Bachelor Degree	Private sector	Postgraduate	0	Detached house	Rent	400-700	No	Mixed	Extra assistance	No	Yes	0-6 months	Less than 6 months	3-6	1	1-5	Respiratory causes
25-35	12-17 months	Male	1	Bachelor Degree	Military sector	Tawjihi	0	House of family (husband/wife)	Own	<400	No	Mixed	Extra assistance	No	No	7-12 months	6-12 months	7-10	1	1-5	Respiratory causes
>35	12-17 months	Female	0	Bachelor Degree	Private sector	Tawjihi	0	Detached house	Rent	<400	No	Artificial feeding	Extra assistance	No	No	N/A	6-12 months	3-6	1	1-5	Respiratory causes
<25	6-11 months	Male	1	Tawjihi	Private sector	Uneducated	0	House of family (husband/wife)	Rent	<400	Yes	Artificial feeding	Extra assistance	No	No	N/A	Less than 6 months	7-10	1	1-5	Respiratory causes
25-35	6-11 months	Female	1	Less than that	Private sector	Uneducated	0	House of family (husband/wife)	Own	400-700	No	Artificial feeding	Extra assistance	No	No	N/A	Less than 6 months	3-6	1	1-5	Respiratory causes
25-35	6-11 months	Male	0	Bachelor Degree	Military sector	Tawjihi	1-8	Detached house	Rent	<400	No	Mixed	Extra assistance	No	No	7-12 months	Less than 6 months	3-6	1	1-5	Respiratory causes
>35	18-24 months	Male	0	Tawjihi	Military sector	Tawjihi	0	Detached house	Own	<400	Yes	Mixed	Extra assistance	No	Yes	7-12 months	More than 12 months	7-10	1	1-5	Respiratory causes
>35	18-24 months	Male	0	Bachelor Degree	Military sector	Postgraduate	0	Detached house	Own	<400	Yes	Mixed	Extra assistance	No	Yes	0-6 months	6-12 months	3-6	1	1-5	Respiratory causes
>35	18-24 months	Male	0	Bachelor Degree	Public sector	Bachelor Degree	0	Detached house	Own	700-1000	No	Mixed	Extra assistance	No	No	More than 12 months	6-12 months	3-6	1	1-5	Respiratory causes
25-35	18-24 months	Female	0	Bachelor Degree	Private sector	Tawjihi	0	Detached house	Own	<400	Yes	Mixed	Extra assistance	No	No	0-6 months	Less than 6 months	3-6	1	1-5	Respiratory causes
25-35	18-24 months	Male	0	Tawjihi	Private sector	Uneducated	0	Detached house	Own	<400	Yes	Mixed	Extra assistance	No	No	More than 12 months	6-12 months	3-6	1	1-5	Respiratory causes
25-35	18-24 months	Male	1	Tawjihi	Private sector	Tawjihi	0	House of family (husband/wife)	Own	<400	No	Mixed	Extra assistance	No	Yes	0-6 months	6-12 months	3-6	1	1-5	Respiratory causes
<25	18-24 months	Male	1	Bachelor Degree	Military sector	Bachelor Degree	0	Detached house	Rent	<400	No	Artificial feeding	Extra assistance	No	Yes	N/A	Less than 6 months	More than 10	1	1-5	Respiratory causes
>35	18-24 months	Male	1	Tawjihi	Military sector	Bachelor Degree	0	Detached house	Rent	<400	No	Mixed	Extra assistance	No	Yes	More than 12 months	Less than 6 months	3-6	1	1-5	Respiratory causes
25-35	12-17 months	Male	1	Tawjihi	Private sector	Uneducated	0	Detached house	Rent	<400	No	Mixed	Extra assistance	No	No	More than 12 months	6-12 months	7-10	2	1-5	Respiratory causes
>35	12-17 months	Female	0	Tawjihi	Public sector	Tawjihi	0	Detached house	Rent	<400	Yes	Artificial feeding	Mother causes	Yes	Yes	N/A	6-12 months	7-10	0	1-5	Respiratory causes
>35	18-24 months	Male	1	Bachelor Degree	Public sector	Tawjihi	1-8	Detached house	Rent	700-1000	No	Mixed	Mother causes	Yes	Yes	0-6 months	6-12 months	3-6	0	1-5	Respiratory causes
25-35	18-24 months	Female	0	Tawjihi	Private sector	Tawjihi	0	House of family (husband/wife)	Own	<400	Yes	Artificial feeding	Mother causes	Yes	Yes	N/A	6-12 months	3-6	1	1-5	Respiratory causes
25-35	18-24 months	Male	0	Less than that	Private sector	Uneducated	0	Detached house	Rent	<400	Yes	Mixed	Mother causes	No	No	0-6 months	6-12 months	7-10	1	1-5	Respiratory causes
25-35	18-24 months	Male	0	Tawjihi	Private sector	Uneducated	0	Detached house	Own	<400	No	Mixed	Mother causes	No	No	0-6 months	6-12 months	7-10	1	1-5	Respiratory causes
<25	18-24 months	Female	0	Tawjihi	Private sector	Tawjihi	0	Detached house	Own	400-700	No	Artificial feeding	Mother causes	No	Yes	N/A	Less than 6 months	7-10	1	1-5	Respiratory causes
>35	12-17 months	Male	0	Less than that	Private sector	Uneducated	0	Detached house	Rent	<400	No	Artificial feeding	Mother causes	No	Yes	N/A	6-12 months	7-10	1	1-5	Respiratory causes
25-35	12-17 months	Male	1	Postgraduate	Private sector	Postgraduate	>8	Detached house	Own	>1000	Yes	Mixed	Mother causes	No	Yes	0-6 months	Less than 6 months	7-10	1	1-5	Respiratory causes
25-35	18-24 months	Male	1	Less than that	Private sector	Uneducated	1-8	Detached house	Rent	<400	Yes	Artificial feeding	No specific reason	No	No	N/A	6-12 months	7-10	1	6-10	Respiratory causes
25-35	12-17 months	Female	1	Tawjihi	Public sector	Bachelor Degree	0	Detached house	Own	<400	No	Mixed	No specific reason	No	No	0-6 months	Less than 6 months	7-10	1	1-5	Respiratory causes
>35	18-24 months	Male	0	Postgraduate	Public sector	Postgraduate	1-8	Detached house	Own	400-700	No	Mixed	Extra assistance	No	Yes	0-6 months	6-12 months	7-10	1	1-5	Respiratory causes
25-35	18-24 months	Female	1	Tawjihi	Military sector	Tawjihi	0	Detached house	Own	<400	No	Mixed	Extra assistance	No	No	More than 12 months	Less than 6 months	3-6	1	1-5	Respiratory causes
<25	18-24 months	Male	1	Less than that	Public sector	Uneducated	0	Detached house	Own	400-700	Yes	Mixed	Extra assistance	No	No	More than 12 months	Less than 6 months	3-6	2	1-5	Respiratory causes
25-35	18-24 months	Female	0	Tawjihi	Private sector	Bachelor Degree	0	Detached house	Own	<400	No	Mixed	Mother causes	Yes	Yes	0-6 months	Less than 6 months	7-10	1	1-5	Respiratory causes
<25	12-17 months	Female	1	Less than that	Military sector	Uneducated	0	House of family (husband/wife)	Own	<400	No	Artificial feeding	Mother causes	Yes	Yes	N/A	6-12 months	3-6	1	1-5	Respiratory causes
25-35	12-17 months	Female	0	Tawjihi	Military sector	Tawjihi	0	Detached house	Own	<400	No	Artificial feeding	Extra assistance	No	Yes	N/A	More than 12 months	More than 10	1	1-5	Respiratory causes
<25	12-17 months	Male	0	Less than that	Military sector	Tawjihi	0	Detached house	Own	<400	Yes	Breast feeding	N/A	No	No	0-6 months	6-12 months	3-6	1	1-5	Others
25-35	12-17 months	Female	0	Bachelor Degree	Private sector	Tawjihi	0	House of family (husband/wife)	Own	<400	No	Breast feeding	N/A	No	Yes	0-6 months	Less than 6 months	7-10	1	1-5	Others
25-35	12-17 months	Female	1	Tawjihi	Private sector	Tawjihi	0	Detached house	Own	<400	No	Breast feeding	N/A	No	Yes	0-6 months	6-12 months	3-6	1	1-5	Others
25-35	12-17 months	Male	0	Less than that	Private sector	Tawjihi	0	Detached house	Own	<400	Yes	Breast feeding	N/A	No	Yes	0-6 months	6-12 months	3-6	1	1-5	Others
25-35	12-17 months	Female	0	Tawjihi	Public sector	Bachelor Degree	0	Detached house	Own	<400	No	Breast feeding	N/A	No	No	0-6 months	Less than 6 months	7-10	1	1-5	Others
